# Supplementary material for: Cardiac index predicts long-term outcomes in patients with heart failure
Source: PLoS One. 2021 Jun 4;16(6):e0252833. doi: 10.1371/journal.pone.0252833 (PMC8177638; doi:10.1371/journal.pone.0252833)
Supplement: S1 File — (XLSX) [file pone.0252833.s004.xlsx]

## Sheet: 解析用
Study ID	Age	Male 0_Female 1	Category (1: CI≧2.5 and RAP<8, 2: CI≧2.5 and RAP≧8, 3: CI<2.5 and RAP<8, 4: CI<2.5 and RAP≧8)	MACE	Cardiac death	Causes of cardiac event (heart failure death_1, sudden death_2, LVAD implantation_3)	Heart failure readmission	Days to MACE	Days to cardiac death	Days to heart failure readmission	Days to LVAD implantation	RAP	sRVP	RVEDP	sPAP	dPAP	mPAP	PAWP	CO (L/min)	CI (L/min/m2)	HR (beat/min)	PVR (WU)	Principal etiology of heart failure (IHD 1, Valve 2, Cardiomyopathy 3, Unknown 4)	Left ventricular systolic function (rEF 1, mrEF 2, pEF 3)	AF or AFL	LAD(mm)	IVST (mm)	PWT(mm)	LVDｄ(mm)	LVDs(mm)	LVEF	E/e'	TAPSE(cm)	TR-PG(mmHg)	eRAP	eRVSP	HT	DM	HL	HU	COPD	SBP(mmHg)	DBP(mmHg)	HR(bpm)	Height (cm)	Weight (Kg)	BMI	Hｂ(g/dL)	Anemia
1	65	0	1	0	0		0	598	598	598	598	6	29	6	26	11	17	16	5.55	3.3225	63	0.18018	2	3	0	54	12	12	56	32	73			39.3	3	42.3	0	0	1	1	0	145	80	70	162.2	59.3	22.54	13.6	0
2	55	1	1	0	0		0	4317	4317	4317	4317	7	36	7	35	16	24	21	5.68	3.85	80	0.528169	3	1	0	43	7	7	70	63	21			21	15	36	0	0	0	0	0	101	61	39	160	47.9	18.7109	11.8	1
3	65	1	1	0	0		0	12	12	12	12	1	29	3	25	12	17	9	4.49	3.07181	72	1.78174	4	1	0	51	9	7	74	67	20	17.1			3		1	0	0	0	0	198	119	130	151	49.9	21.885	12.3	0
4	70	0	1	0	0		0	21	21	21	21	5	24	4	22	9	15	7	4.75	2.78176	69	1.68421	2	1	0	49	12	13	73	60	34			16.2	3	19.2	1	0	1	0	0	162	100	102	159.5	64.5	25.3535	16.9	0
5	67	0	4	1	1	2	0	153	153	153	153	11	27	10	29	21	24	13	4.6	2.46078	60	2.3913	1	1	1	61	9	9	71	58	37	46.6		43.8	15	58.8	0	0	1	1	0	126	72	74	172.2	71.8	24.2135	16.8	0
6	64	0	3	1	1	1	0	1891	1891	1891	1891	7	33	6	33	9	21	15	3.62	2.34702	64	1.65746	2	1	1	58	7	7	68	57	33			21.7	3	24.7	0	0	0	0	0	90	60	62	165.5	48.2	17.5975	14.6	0
7	50	1	1	0	0		0	2136	2136	2136	2136	4	26	6	22	13	18	9	6.1	4.02289	64	1.47541	3	1	0	36	7	7	67	64	10	12.5		19.9	3	22.9	0	0	0	0	0	106	64	54	164	47.3	17.5863	14.7	0
8	64	1	2	0	0		0	4287	4287	4287	4287	10	37	12	35	17	24	10	4.15	2.72619	50	3.37349	2	3	1	59	8	8	52	38	50			31.4	15	46.4	0	0	0	0	0	122	80	62	155	52.2	21.7274	12.2	0
9	57	0	2	0	0		0	3672	3672	3672	3672	8	47	9	41	21	30	16	5.19	2.97563	93	2.6975	2	3	1	71	13	9	65	48	50	.		43.8	8	51.8	0	1	0	1	0	124	88	72	159.2	68	26.8301	14.8	0
10	66	1	3	0	0		0	2752	2752	2752	2752	7	31	8	34	4	22	17	4	2.36594	63	1.25	2	2	1	57	7	7	57	43	47			22.6	3	25.6	1	0	0	0	0	146	98	68	155	66	27.4714	13.5	0
11	65	0	2	0	0		0	139	139	139	139	12	58	18	56	28	39	27	4.78	2.98557	94	2.51046	1	1	0	44	7	5	72	67	14	27.9		52.6	3	55.6	0	1	0	1	0	121	61	107	159.5	55.2	21.6979	14.2	0
12	57	0	3	0	0		0	4242	4242	4242	4242	3	26	9	23	11	16	9	4.86	2.46869	88	1.44033	4	1	0	61	7	8	75	65	27			40.1	15	55.1	0	0	0	1	0	103	63	72	171.2	79.7	27.1926	17	0
13	55	1	1	0	0		0	4242	4242	4242	4242	6	33	7	34	12	21	11	6.44	4.24104	74	1.5528	2	3	0	42	7	7	53	36	59			21.7	3	24.7	0	0	1	0	0	110	68	78	152	53	22.9398	12.7	0
14	72	1	2	0	0		0	4241	4241	4241	4241	11	36	10	29	13	21	12	3.75	2.71317	84	2.4	3	1	0	40	5	6	69	59	30	24.8		25	3	28	0	0	1	1	0	138	70	64	150.5	43.6	19.2492	14.6	0
15	58	0	4	0	0		0	806	806	806	806	8	40	6	28	11	20	11	4.23	2.34043	55	2.12766	4	3	1	48	10	11	54	39	53			23.2	3	26.2	1	0	0	0	0	150	102	98	167	68	24.3824	15.4	0
16	63	1	4	0	0		0	2825	2825	2825	2825	10	71	7	29	17	23	18	2.74	1.98185	74	1.82482	2	3	1	84	7	6	43	31	54			39.7	15	54.7	1	0	0	1	0	108	64	110	147	45.5	21.056	12.3	0
17	65	0	1	0	0		0	4228	4228	4228	4228	5	28	6	26	7	10	9	4.91	2.55455	60	0.203666	3	1	0	47	10	8	73	68	13				3		0	0	0	0	0	130	70		172.1	74.1	25.0182	15.9	0
18	45	1	2	0	0		0	27	27	27	27	9	52	8	53	23	39	24	4.88	3.14896	85	3.07377	2	2	1	51	7	6	52	42	41	.		36.9	3	39.9	0	0	1	1	0	121	96	77	152	55.6	24.0651	16.8	0
19	54	0	3	1	0		1	1221	1234	1221	1234	6	26	5	26	11	15	8	5.28	1.03713	75	1.32576	4	3	1	50	12	12	54	40	50	10.8		14.6	3	17.6	0	1	1	1	0	150	102		176	72.5	23.4052	16.5	0
20	76	0	1	1	0		1	20	3187	20	3187	6	33	5	29	15	20	16	5.39	3.45628	75	0.742115	4	1	0	36	8	10	69	66	10				3		1	1	1	0	0	132	86	104	160	52	20.3125	15.1	0
21	56	1	3	0	0		0	4206	4206	4206	4206	7	24	6	28	10	17	5	3.46	2.15299	69	3.46821	2	3	1	66	10	10	64	41	64			40.4	3	43.4	1	0	1	0	0	124	72	73	163.7	53.2	19.8525	15	0
22	88	1	1	0	0		0	462	462	462	462	3	32	3	24	8	15	7	4.5	3.0066	76	1.77778	1	3	0	52	11	11	53	35	62			25	3	28	0	0	1	0	0	82	61	76	148.5	52.8	23.9431	11.1	1
23	64	0	2	1	1	1	0	3982	3982	3982	3982	8	66	10	55	23	34	15	4.19	2.621	63	4.53461	1	2	0						44						1	1	1	1	0	119	69	80	159.5	55.1	21.6586	13.2	0
24	72	1	2	0	0		0	3762	3762	3762	3762	8	32	10	31	11	19	12	5.23	3.31473	68	1.33843	2	3	0	55	9	7	65	39	69			22.6	3	25.6	1	0	1	0	0	154	80	68	152.2	58	25.0379	13.3	0
25	57	0	3	0	0		0	2116	2116	2116	2116	3	21	3	22	7	13	5	3.99	2.22152	53	2.00501	4	1	1	62	9	7	72	64	23			35.3	15	50.3	1	1	0	1	0	108	75	56	170.5	65	22.3596	15.2	0
26	72	0	1	0	0		0	1633	1633	1633	1633	1	24	8	23	7	14	7	4.11	3.18953	.	1.70316	4	1	0	29	10	11	47	45	10			22.8	3	25.8	0	0	0	0	0	121	82	110	160	40.6	15.8594	12.5	1
27	58	0	2	1	0		1	110	4179	110	4179	13	51	13	74	22	31	25	8.1	4.01415	.	0.740741	2	2	1	71	11	11	60	48	40	.		29	8	37	1	1	1	0	0	104	54	58	178	79.8	25.1862	11.1	1
28	48	0	4	1	1	1	1	1674	3000	1674	3000	19	72	19	73	45	55	34	3.01	1.49166	71	6.97674	3	1	1	64	8	9	69	65	12	36.8		38.1	15	53.1	1	1	1	1	0	100	84	116	172	90.7	30.6585	18.3	0
29	63	0	4	1	0		1	2036	3695	2036	3695	11	35	8	31	15	21	14	3.8	2.12	52	1.84211	4	1	1	63	10	10	63	54	30			36	8	44	1	0	0	0	0	124	64	56	160.4	71.4	27.7517	14.7	0
30	64	1	2	0	0		0	865	865	865	865	8	33	9	30	12	22	12	4.42	2.8	59	2.26244	2	2	1	62	8	7	65	52	40			40.4	15	55.4	0	0	0	0	0	118	60	70	162.1	54.5	20.741	15.3	0
31	79	1	1	0	0		0	1668	1668	1668	1668	6	38	3	36	12	21	10	4.65	3.26731	66	2.36559	1	3	0	45	11	13	54	38	56				3		1	0	0	0	0	149	79	74	138.5	53	27.6297	11.6	1
32	72	0	2	0	0		0	2408	2408	2408	2408	11	48	13	47	21	32	24	6.3	3.73632	51	1.26984	2	3	1	55	18	11	56	39	57	.		.	3	.	0	1	1	0	0	144	79	132	157.7	64.8	26.0562	13.6	0
33	30	0	3	0	0		0	651	651	651	651	6	23	9	38	24	31	20	3.24	1.53182	.	3.39506	4	1	0	59	10	11	73	69	11	.		32.8	15	47.8	0	0	0	1	0	118	89	130	170	109.8	37.9931	15.7	0
34	70	0	1	0	0		0	2216	2216	2216	2216	5	34	.	28	8	15	14	5.76	3.53052	40	0.173611	2	3	0	73	16	15	83	60	52			18.7	3	21.7	1	0	0	0	0	118	35	45	163.3	55.7	20.8873	9.8	1
35	45	1	4	0	0		0	4012	4012	4012	4012	24	57	25	57	28	41	22	3.8	2.22685	73	5	4	1	0	55	7	7	62	56	20	.		13.5	15	28.5	0	1	0	1	0	126	88	84	156.6	66.7	27.1983	14.4	0
36	64	0	4	0	0		0	2099	2099	2099	2099	9	35	10	39	23	28	19	4.39	2.24022	74	2.05011	2	1	0	59	10	11	73	62	31	.		40.7	8	48.7	0	0	0	0	0	120	83	88	171.2	79.4	27.0902	14.3	0
37	63	0	1	0	0		0	2401	2401	2401	2401	6	24	7	26	14	18	10	4.45	2.59903	60	1.79775	2	3	0	71	11	12	72	49	58			26	3	29	0	0	1	0	0	126	69	58	163	62.4	23.486	13.1	0
38	59	0	3	0	0		0	734	734	734	734	7	25	7	24	14	17	16	3.5	1.92979	.	0.285714	4	1	1	56	10	10	57	46	39	10.8		19.9	3	22.9	1	0	1	1	0	132	90	150	175	66.8	21.8122	16.4	0
39	72	0	1	1	1	2	0	1636	1636	1636	1636	6	35	7	28	11	17	9	6.69	4.33686	.	1.19581	4	2	1	48	15	9	53	40	48			21.5	3	24.5	1	0	0	1	0	190	120	100	152	56.6	24.4979	10.3	1
40	62	0	3	1	0		1	1324	4067	1324	4067	6	50	5	49	25	34	24	3.36	1.95524	70	2.97619	4	1	0	52	10	8	77	65	31	37.2		31	3	34	0	1	1	1	0	112	74	85	171	60.8	20.7927	16.2	0
41	59	0	1	0	0		0	1197	1197	1197	1197	4	35	4	31	14	19	12	4.67	2.69804	80	1.49893	1	1	0	46	5	5	63	53	33			54.5	3	57.5	0	1	1	1	0	86	64	85	168.3	60.8	21.4652	11.9	1
42	75	1	1	0	0		0	178	178	178	178	4	30	7	44	24	34	21	3.5	2.65021	72	3.71429	2	3	0	53	10	11	51	32	67	.		63.7	3	66.7	0	0	0	0	0	113	64	80	138	45	23.6295	14.9	0
43	52	1	3	0	0		0	441	441	441	441	3	31	5	26	9	17	7	3.27	2.1206	68	3.0581	4	3	0	40	12	12	49	35	55	23.1		28.7	3	31.7	1	1	0	1	0	196	92	72	157	51.9	21.0556	10.2	1
44	45	0	1	0	0		0	4036	4036	4036	4036	6	26	9	27	15	21	12	9.44	4.83068	90	0.95339	2	3	0	62	11	11	60	35	72			31.1	3	34.1	0	0	0	1	0	108	50	62	176	74	23.8895	14.1	0
45	39	0	2	0	0		0	227	227	227	227	8	20	9	19	14	16	10	5.45	2.61892	58	1.10092	4	1	0	59	19	17	62	55	22			16.4	3	19.4	1	0	0	1	0	168	92	98	171	100	34.1986	16	0
46	64	1	3	0	0		0	2726	2726	2726	2726	7	27	6	29	12	19	10	2.74	1.84556	74	3.28467	2	2	1	65	7	6	51	39	48			33.2	3	36.2	1	0	1	1	0	130	88	63	149.2	51.5	23.135	14.5	0
47	56	1	3	0	0		0	3994	3994	3994	3994	4	22	4	28	8	13	8	3.69	2.18168	73	1.35501	2	3	1	54	10	10	55	38	58			21.3	3	24.3	0	0	1	1	0	107	68	73	164	59.7	22.1966	14.8	0
48	56	0	4	1	0		1	57	155	57	155	11	43	12	37	28	32	19	4	2.19244	127	3.25	4	1	1	61	13	12	86	70	37	16.7		32.1	3	35.1	1	0	1	0	0	131	77	85	161	77.6	29.9371	18.2	0
49	71	0	4	0	0		0	1613	1613	1613	1613	8	44	8	37	17	26	17	3.07	1.98445	80	2.9316	2	3	1	56	10	9	55	39	54	.		26	3	29	0	0	1	1	0	120	80	106	153.5	57	24.1912	13.5	0
50	60	0	3	0	0		0	3024	3024	3024	3024	5	28	5	27	17	22	13	2.88	1.67328	69	3.125	1	1	0	46	11	8	72	67	15			44	15	59	0	0	1	1	0	126	96	92	168.5	70	24.6546	16	0
51	58	1	1	0	0		0	2499	2499	2499	2499	7	40	6	45	16	31	19	5.1	3.5841	82	2.35294	2	3	1	70	9	10	46	32	58	.		37.5	8	45.5	0	0	0	0	0	104	56	71	151.1	47.9	20.9801	10.1	1
52	75	1	1	0	0		0	1748	1748	1748	1748	5	30	7	28	10	17	11	3.5	2.72913	61	1.71429	2	3	1	51	9	8	51	35	59			18.7	3	21.7	0	0	0	0	0	127	97	113	142.4	42.6	21.0082	11.5	1
53	55	0	1	0	0		0	98	98	98	98	6	32	4	30	10	18	9	5.3	2.75683	.	1.69811	4	1	1	54	10	9	63	53	33			26.8	3	29.8	0	0	0	1	0	149	115	172	176	75	24.2123	16.5	0
54	56	0	4	0	0		0	18	18	18	18	13	42	12	49	24	35	21	4.26	2.36178	82	3.28638	4	1	0	51	7	9	71	65	18	28.1		30.3	3	33.3	0	1	1	1	0	109	76	125	171.5	65	22.0996	16.6	0
55	55	0	2	1	1	2	1	1142	2403	1142	2403	8	20	8	34	19	24	13	5.4	2.90451	71	2.03704	3	1	0	49	8	7	68	59	28				3		0	1	0	1	0	104	70	68	171	69.8	23.8706	14.3	0
56	43	0	1	0	0		0	1018	1018	1018	1018	6	29	3	21	7	11	6	9.53	4.99328	75	0.524659	4	1	0	47	8	7	64	56	25			12.1	3	15.1	0	0	0	0	0	128	78	56	177	70	22.3435	15.9	0
57	62	0	1	0	0		0	3871	3871	3871	3871	6	24	6	20	9	14	8	4.72	2.64488	90	1.27119	4	1	1	49	10	11	69	56	38	14.9		31.1	3	34.1	0	1	1	1	0	106	92	44	167	66.1	23.7011	14.7	0
58	73	1	1	0	0		0	1976	1976	1976	1976	3	27	3	25	11	10	6	4.27	2.9041	81	0.936768	3	1	0	43	11	11	56	47	33			29	8	37	0	0	1	0	0	119	79	76	156	46.5	19.1075	11.1	1
59	48	0	4	0	0		0	16	16	16	16	12	37	12	40	24	34	22	4.95	2.37631	100	2.42424	4	1	1	56	9	9	67	57	31	17.5		37.7	15	52.7	0	0	1	1	0	120	84	103	177	86.2	27.5144	16.7	0
60	79	0	1	0	0		0	2	2	2	2	5	24	5	23	7	14	10	4.78	2.96218	59	0.83682	4	2	0	55	13	11	65	50	45	15		39	8	47	0	0	0	0	0	114	55	72	156.6	54.1	22.0604	12.7	1
61	70	0	1	0	0		0	16	16	16	16	7	31	3	30	14	22	13	5.88	3.69449	122	1.53061	4	1	1	51	9	9	58	49	30			33.2	3	36.2	1	0	0	1	0	133	100	71	164.2	52.3	19.3979	11.2	1
62	64	1	1	0	0		0	905	905	905	905	4	31	3	28	7	11	5	5.12	3.13957	.	1.17188	4	1	0	45	7	9	64	53	37	15.8		24.4	3	27.4	0	0	0	0	0	104	61	78	158	57.5	23.0332	12.1	0
63	69	0	1	0	0		0	11	11	11	11	3	33	3	31	12	19	11	4.19	2.67069	66	1.90931	4	1	0	49	10	10	65	61	14			19.1	3	22.1	1	0	0	1	1	208	122	137	159	55.6	21.9928	15.8	0
64	66	0	1	0	0		0	1945	1945	1945	1945	7	20	6	22	12	18	14	4.61	3.08267	76	0.867679	2	2	0	53	14	10	55	42	48			16.3	3	19.3	1	0	0	0	0	130	72	72	154.3	49.8	20.9169	11.6	1
65	65	1	1	1	0		1	960	2945	960	2945	3	31	5	31	14	20	7	4.2	2.78838	47	3.09524	3	3	0	50	10	8	61	43	56	14.9		24.7			0	0	0	0	0	100	49	77	153	51.8	22.1282	10.9	1
66	76	0	3	0	0		0	1744	1744	1744	1744	6	31	6	32	16	22	18	3.42	2.07743	67	1.16959	4	1	1	53	9	9	56	47	33			17.1	3	20.1	1	0	0	1	0	124	72	92	158.5	61.9	24.6395	12.8	1
67	58	0	1	0	0		0	116	116	116	116	4	28	5	31	12	20	13	4.52	2.80469	70	1.54867	4	1	0	43	10	12	65	59	20	25.1		27.2	8	35.2	0	0	1	1	0	166	123	112	165.1	55.4	20.3243	14	0
68	60	1	3	0	0		0	191	191	191	191	7	22	6	22	10	14	8	3.12	1.9315	80	1.92308	4	2	1	51	11	10	58	45	45	10.8		25.4	8	33.4	1	1	0	1	0	102	61	63	157	51.7	20.9745	13.2	0
69	66	0	2	0	0		0	780	780	780	780	15	72	18	77	39	55	44	4.5	2.66588	.	2.44444	4	1	0	45	11	14	57	50	26	20.6		21.3	3	24.3	1	1	0	1	0	127	94	100	162.7	64.5	24.366	15.3	0
70	68	1	1	0	0		0	109	109	109	109	5	25	6	27	10	16	10	3.95	2.6031	72	1.51899	2	2	1	52	10	8	69	53	46			20.5	3	23.5	1	0	0	1	0	147	86	100	158.6	49	19.48	13.5	0
71	70	1	1	0	0		0	34	34	34	34	7	39	7	40	20	29	21	5.21	4.0047	76	1.53551	2	3	1	69	9	10	41	27	64	.		51	8	59	0	0	0	0	0	122	60	80	146.8	39.2	18.1901	10.4	1
72	69	1	1	0	0		0	3	3	3	3	4	31	4	31	11	19	14	2.86	2.55721	57	1.74825	4	1	0	49	6	7	64	58	20	22.2		23.2	3	26.2	0	0	0	1	0	112	84	80	134.7	32.6	17.9673	10.6	1
73	41	0	3	1	0		1	52	187	52	187	6	27	7	32	16	22	12	4.4	2.17821	85	2.27273	4	1	1	50	9	9	78	74	11			14.7	15	29.7	0	0	0	1	0	98	76	65	176.6	80.2	25.7154	16.2	0
74	64	0	1	0	0		0	21	21	21	21	7	31	8	23	11	16	12	5.52	2.98945	77	0.724638	4	2	0	34	9	8	51	41	40				3		0	0	1	1	0	142	91	83	165	73.5	26.9972	15.7	0
75	54	0	1	0	0		0	8	8	8	8	5	29	4	26	14	18	13	5.09	2.558	.	0.982318	4	1	0	57	15	16	60	56	15	15.3		31.1	15	46.1	1	0	0	1	0	170	122	78	175.7	78.4	25.3964	16.3	0
76	73	1	1	0	0		0	3771	3771	3771	3771	4	32	5	23	7	13	7	4.97	3.31636	67	1.20724	3	1	0	40	7	8	81	68	32	5.5		9.6	3	12.6	0	1	1	0	0	118	59	74	147	54.4	25.1747	13.7	0
77	37	0	2	0	0		0	3765	3765	3765	3765	8	49	11	47	25	33	26	5.35	3.01099	54	1.30841	2	2	0	52	11	11	70	52	49	.		34.8	3	37.8	0	0	0	1	0	118	42	64	165.7	66.1	24.0745	14.7	0
78	68	1	3	0	0		0	65	65	65	65	4	27	3	26	13	18	11	3.4	2.29315	91	2.05882	2	1	1	55	8	8	57	46	39			20	3	23	0	1	1	1	0	103	68	69	152	49.3	21.3383	12.4	0
79	65	0	1	0	0		0	3742	3742	3742	3742	6	29	11	29	10	16	9	6.53	3.5878	.	1.07198	4	3	0	55	14	14	64	46	53	22.4		13.1	3	16.1	1	1	1	0	0	222	129	94	164	71.3	26.5095	16	0
80	65	1	4	0	0		0	1917	1917	1917	1917	8	39	9	39	16	29	21	3.03	1.85407	68	2.64026	2	3	1	48	7	8	42	25	72	.		18.5	3	21.5	0	0	1	0	0	146	96	61	152	64.3	27.8307	14.8	0
81	81	0	4	0	0		0	1068	1068	1068	1068	9	52	12	47	26	36	30	3.22	2.27323	64	1.86335	2	2	0	39	15	14	42	33	44	47.1		40	3	43	1	0	1	0	0	152	100	63	151.5	44.6	19.4316	13.1	0
82	78	0	4	0	0		0	2567	2567	2567	2567	8	25	7	24	12	17	11	3.89	2.1659	88	1.54242	4	3	1	65	12	11	55	40	53	11.8		24.8	3	27.8	1	1	0	0	0	144	85	119	167.3	67.3	24.0449	14.9	0
83	75	0	3	0	0		0	3062	3062	3062	3062	5	29	4	26	9	15	8	2.62	1.54224	130	2.67176	4	3	1	49	11	11	56	40	54	21.6		35.3	3	38.3	1	0	1	1	0	145	123	152	165	60	22.0386	13.8	0
84	45	0	1	0	0		0	3455	3455	3455	3455	4	29	3	18	12	14	5	4.6	2.52837	82	1.95652	4	1	0	51	10	13	59	52	25			41.2	15	56.2	1	1	0	0	0	152	106	109	170	69.9	24.1869	15.6	0
85	56	0	1	0	0		0	4	4	4	4	2	24	3	24	7	13	5	4.31	2.66495	60	1.85615	4	1	0	45	10	13	63	57	21			41.1	15	56.1	1	0	0	1	0	122	97	100	164	54.4	20.2261	16.2	0
86	65	0	1	0	0		0	13	13	13	13	5	31	7	21	8	14	10	5.38	3.26542	75	0.743494	4	1	1	56	14	13	58	48	35			18.7	3	21.7	0	0	0	0	0	193	125	124	163	58.1	21.8676	13.3	0
87	59	0	3	0	0		0	3671	3671	3671	3671	6	24	6	25	10	17	9	3.21	1.92857	76	2.49221	4	2	1	46	9	9	56	44	43	17.8		24.4	3	27.4	0	0	0	1	0	123	91	103	162	60	22.8624	14.4	0
88	78	0	1	1	0		1	2666	2816	2666	2816	4	48	8	48	18	30	17	5.14	3.353	75	2.52918	2	1	0	48	7	6	63	56	24	.		59	15	74	1	1	0	0	0	124	60	103	154	54	22.7694	12.9	1
89	73	1	1	0	0		0	3440	3440	3440	3440	6	29	3	29	10	18	9	3.77	2.78194	72	2.38727	2	3	1	86	6	7	54	39	53			29	3	32	0	0	0	0	0	110	68	89	143	45.1	22.0549	12	0
90	68	1	2	0	0		0	1837	1837	1837	1837	10	37	12	36	21	25	15	4.64	2.81992	80	2.15517	4	2	1	48	13	11	51	40	43			30.3	8	38.3	1	1	1	0	0	111	96	93	148	68.2	31.1359	14	0
91	60	1	1	1	0		1	403	3587	403	3587	7	53	12	47	22	32	22	4.97	3.52	84	2.01207	4	1	0	45	12	10	46	39	34	.		27	3	30	1	1	1	0	0	168	93	98	146	50	23.4566	9.1	1
92	81	0	3	0	0		0	2241	2241	2241	2241	5	33	7	34	19	24	13	3.43	2.46079	67	3.207	2	1	0	43	13	10	58	48	35			24.6	3	27.6	1	1	0	0	1	180	91	112	157.2	42.7	17.2792	12	1
93	73	0	1	0	0		0	2888	2888	2888	2888	7	39	8	37	15	22	15	5.2	3.11495	62	1.34615	4	3	0	49	12	12	61	45	51	10.6		23.6	3	26.6	1	0	1	1	0	156	103	132	158	61.9	24.7957	14.8	0
94	62	1	2	1	0		1	2954	3547	2954	3547	10	39	9	41	17	28	21	4.72	3.04	44	1.48305	2	3	1	59	14	14	48	28	72	.		45.4	15	60.4	1	1	1	1	0	136	67	54	147.7	57.6	26.4035	11.7	1
95	71	0	4	0	0		0	3365	3365	3365	3365	9	34	18	35	22	29	24	3.83	2.20823	80	1.30548	2	3	1	54	10	10	55	33	70	.		31.1	3	34.1	1	1	1	0	0	152	109	104	165.5	66.1	24.1327	13	0
96	61	1	3	0	0		0	23	23	23	23	6	27	5	28	12	17	8	3.57	2.27111	70	2.52101	1	1	0	54	12	6	67	63	13			18.3	3	21.3	1	0	1	0	0	180	120	129	156	57	23.4221	14.2	0
97	64	0	2	0	0		0	138	138	138	138	9	49	10	55	21	35	19	4.7	2.75844	67	3.40426	2	3	0	50	13	12	61	42	58	.		56	15	71	1	0	0	1	0	128	88	64	169	62.8	21.988	14.8	0
98	62	0	4	0	0		0	3492	3492	3492	3492	11	31	7	32	14	19	10	3.59	2.03616	54	2.50696	4	1	0	37	13	12	63	56	24	16.2		23	3	26	1	0	0	1	0	154	102	98	172	63.5	21.4643	14.9	0
99	70	1	2	1	0		1	693	1447	693	1447	10	37	11	35	17	23	13	4.57	3.07819	60	2.18818	4	3	1	56	14	12	42	25	70			26	15	41	1	0	0	0	0	181	109	79	149	55	24.7737	11.6	1
100	59	1	1	0	0		0	2761	2761	2761	2761	2	31	4	32	17	22	15	4.24	2.8248	78	1.65094	2	3	1	38	11	9	47	30	66			41	8	49	1	0	0	0	0	140	63	101	153	55	23.4952	11.2	1
101	61	0	3	1	0		1	890	911	890	911	3	29	4	29	10	18	9	3.2	2	62	2.8125	4	1	0	46	11	9	57	51	23	12.9		16	3	19	1	1	0	1	1	150	96	72	173	56	18.7109	16.9	0
102	62	1	4	0	0		0	708	708	708	708	11	46	11	44	16	29	22	2.94	1.99705	55	2.38095	2	3	1	63	9	9	46	33	55	.		34	15	49	0	0	0	0	0	103	62	82	150.2	50.4	22.3404	11.8	1
103	39	0	2	0	0		0	29	29	29	29	9	41	9	36	20	26	20	4.57	2.54937	97	1.31291	3	1	0	51	9	10	63	54	30	.		31.6	3	34.6	1	0	1	1	0	93	60	101	167	68.6	24.5975	15.6	0
104	54	0	1	0	0		0	1346	1346	1346	1346	7	52	10	55	22	36	34	4.23	2.59865	88	0.472813	1	1	0	53	7	8	73	65	23	17.1		36	15	51	1	0	1	1	0	88	60	100	168	58	20.5499	14.2	0
105	41	0	1	0	0		0	1175	1175	1175	1175	3	29	6	24	11	16	12	6.38	3.03673	100	0.626959	4	1	0	49	12	13	64	53	35	9.5		16	8	24	1	1	1	1	0	149	101	115	170	94.4	32.6644	15.5	0
106	66	0	1	0	0		0	14	14	14	14	5	35	9	32	10	20	11	6.5	4.15441	46	1.38462	4	3	0	45	14	13	52	33	66	13.8		29	3	32	1	0	0	1	0	275	145	154	155	55.3	23.0177	8.6	1
107	35	0	4	1	0		1	630	644	630	644	14	46	18	45	26	34	24	4.15	2.3339	94	2.40964	4	1	0	49	9	8	66	56	31	38.1		22	3	25	0	1	0	1	0	96	66	98	165	67.8	24.9036	13.6	0
108	77	0	1	0	0		0	3454	3454	3454	3454	4	28	6	26	9	15	8	4.47	2.7	58	1.566	2	3	0	44	15	11	60	43	53			30.3	3	33.3	1	0	0	1	0	122	68	68	169	58	20.3074	12.2	1
109	59	0	2	0	0		0	5	5	5	5	12	31	9	37	21	27	19	6.55	3.38536	79	1.22137	4	1	1	54	11	12	70	59	31	.		19.9	3	22.9	1	0	1	0	0	177	123	100	175	77.5	25.3061	15.9	0
110	56	1	3	0	0		0	65	65	65	65	7	36	12	35	16	22	16	3.16	2.1406	67	1.89873	3	3	0	41	14	13	41	29	55	25.8		31.4	3	34.4	0	0	1	1	0	100	64	81	155	49	20.3954	13	0
111	57	0	4	0	0		0	23	23	23	23	10	53	10	54	24	33	26	4.4	2.42551	78	1.59091	1	1	0	54	9	10	65	54	35	26.1		34	8	42	1	1	0	1	0	180	130	140	166	73.9	26.8181	13.5	0
112	70	1	2	0	0		0	3421	3421	3421	3421	13	49	13	45	20	32	25	4.83	3.35	70	1.44928	2	3	1	48	13	12	44	29	63	.		22.5	3	25.5	1	0	1	0	0	137	69	75	148.2	52.2	23.767	14.6	0
113	75	1	1	0	0		0	427	427	427	427	7	36	9	31	12	19	15	5.63	3.43147	49	0.71048	2	3	1	71	10	11	60	33	76			36.2	3	39.2	1	0	0	1	0	103	65	65	156.5	62.8	25.6408	11.9	1
114	75	1	2	0	0		0	3413	3413	3413	3413	9	42	12	39	15	24	16	4.9	3.28487	47	1.63265	2	3	1	51	10	9	50	33	62			22.6	3	25.6	0	1	1	0	0	137	72	46	151.1	51.4	22.513	12.2	0
115	58	0	1	0	0		0	3402	3402	3402	3402	5	31	4	34	18	21	18	4.6	2.5989	101	0.652174	4	1	1	49	9	8	67	56	34	14.3		31.1	15	46.1	1	0	0	1	0	104	82	170	170.1	74.6	25.7828	16.2	0
116	64	1	1	0	0		0	3401	3401	3401	3401	7	35	9	32	12	19	11	4.78	3.79481	50	1.67364	2	3	1	68	9	7	56	40	56			44.2	3	47.2	1	0	0	0	0	185	81	76	145.4	37	17.5014	12.3	0
117	45	0	2	0	0		0	1300	1300	1300	1300	13	45	20	42	34	38	30	5.97	3.02174	80	1.34003	4	1	0	55	10	10	67	56	35	12.6		22	3	25	1	0	1	1	0	99	66	84	168	86	30.4705	15.4	0
118	70	1	2	1	1		1	103	123	103	123	11	51	13	50	21	31	21	4.8	3.51249	73	2.08333	2	3	0	39	11	6	43	30	58	.		30	3	33	1	0	0	1	0	124	61	76	155	40	16.6493	10.7	1
119	72	0	1	0	0		0	3233	3233	3233	3233	4	37	10	38	14	26	20	5.27	3.29	76	1.13852	2	3	0	46	10	7	53	33	67	.		36.5	3	39.5	1	0	0	0	0	102	57	73	156	56	23.0112	12.4	1
120	53	0	1	0	0		0	13	13	13	13	5	25	7	19	6	11	6	5.53	2.8	81	0.904159	4	1	0	53	9	8	71	59	34	8.9		20.2	3	23.2	0	0	1	1	0	101	61	90	176.5	82.6	26.5149	16.9	0
121	78	1	2	0	0		0	3331	3331	3331	3331	11	42	9	38	15	27	22	5.27	3.46369	74	0.948767	2	3	1	54	12	10	48	32	62	.		34	8	42	0	0	0	0	0	129	81	68	149.3	54.9	24.6293	9.5	1
122	63	0	2	0	0		0	2044	2044	2044	2044	12	37	12	37	21	29	26	4.68	2.56212	80	0.641026	2	1	1	56	9	8	78	67	29	.		32.1	3	35.1	1	0	1	0	0	132	93	65	174.8	68.8	22.5167	11.8	1
123	64	0	1	0	0		0	3101	3101	3101	3101	7	47	10	48	28	31	23	6.3	3.52186	69	1.26984	2	3	0	65	11	8	51	36	56	.		45.8	3	48.8	1	1	0	0	0	201	92	92	160	73.5	28.7109	15.2	0
124	64	0	4	0	0		0	224	224	224	224	8	46	12	45	26	31	21	5.3	2.48129	65	1.88679	1	3	0	55	11	12	56	40	54	18.7		.	3	.	1	1	1	1	0	166	104	94	172	105	35.4922	14.6	0
125	79	1	2	0	0		0	1316	1316	1316	1316	11	35	13	34	17	22	13	4.55	2.88059	67	1.97802	4	1	0												0	0	0	1	0	168	120	136	141	70.6	35.5113	13.3	0
126	37	0	2	0	0		0	34	34	34	34	19	53	19	51	31	40	31	6.67	3.02293	103	1.34933	4	1	0	61	9	10	80	72	21	.		32.5	15	47.5	1	1	1	1	0	123	81	64	166.5	119.9	43.2505	13.7	0
127	77	0	4	1	0		1	1607	1641	1607	1641	12	40	12	41	20	29	17	3.48	2.2	71	3.44828	3	3	1	50	12	10	55	31	74	.		35	15	50	1	0	0	1	0	158	79	79	156	55	22.6003	11.2	1
128	67	0	3	0	0		0	2340	2340	2340	2340	4	33	7	32	12	19	11	3.2	2.45767	79	2.5	4	1	0	44	9	9	63	53	31	26.4		20.5	3	23.5	0	0	0	1	0	140	111	116	146	46	21.58	14.7	0
129	43	0	2	0	0		0	3051	3051	3051	3051	13	54	14	52	25	36	21	6.4	3.07512	86	2.34375	3	1	0	50	7	8	70	62	24	21.5		29	15	44	1	0	0	1	0	119	96	113	178	90	28.4055	15.3	0
130	65	1	2	0	0		0	2170	2170	2170	2170	10	47	11	45	21	30	21	4.15	2.53512	82	2.16867	2	3	0	49	8	7	58	39	60	.		59	8	67	0	0	0	0	0	98	64	101	153.5	62.2	26.3982	12.6	0
131	59	0	4	0	0		0	3232	3232	3232	3232	14	54	13	54	32	41	39	3.35	1.9474	107	0.597015	4	1	0	51	6	7	61	59	15.3	.		29.8	15	44.8	0	0	0	1	0	120	87	133	173	64.9	21.6847	15.7	0
132	58	1	2	0	0		0	3227	3227	3227	3227	12	33	15	33	26	29	22	4.95	2.84647	90	1.41414	4	1	1	56	10	9	61	54	24	.		34	8	42	1	1	1	0	0	117	93	117	157	72	29.2101	13.4	0
133	60	0	2	1	0		1	373	3226	373	3226	13	31	13	32	21	24	18	4.92	2.73931	97	1.21951	2	1	1	53	14	12	52	45	29			18.5	3	21.5	1	0	0	0	0	194	106	101	170	71	24.5675	13.6	0
134	71	0	2	0	0		0	759	759	759	759	13	38	11	30	14	22	17	4.46	2.85237	71	1.12108	2	3	1	46	9	9	58	40	58			32.8	3	35.8	1	0	0	1	0	127	87	68	163.8	50.4	18.7846	12.6	1
135	62	1	2	0	0		0	13	13	13	13	15	35	14	42	30	36	26	4.13	3.03465	90	2.42131	2	3	1	53	10	9	48	34	56	.		.	3	.	0	0	1	0	0	105	54	100	140.7	45.3	22.8828	12.5	0
136	24	1	4	1	1	3	0	130	3185	3185	130	17	37	21	37	27	32	26	3.1	1.76112	86	1.93548	3	1	0	45	5	6	63	59	14	15		27.7	15	42.7	0	0	0	1	0	97	69	115	157	71.8	29.129	11.9	1
137	47	0	4	0	0		0	1659	1659	1659	1659	12	41	16	39	20	27	17	4.07	2.21627	66	2.457	1	1	0	49	11	7	59	52	25	16.3		38	15	53	1	0	1	1	0	134	98	109	167	73	26.1752	16.6	0
138	68	0	4	0	0		0	6	6	6	6	10	22	13	25	18	22	12	3.77	2.2432	56	2.65252	4	1	0	43	9	10	76	67	25	24		29.3	3	32.3	1	1	1	1	0	176	106	96	161	66	25.462	13.8	0
139	69	0	4	0	0		0	3181	3181	3181	3181	16	51	16	50	24	33	22	3.5	2.29578	83	3.14286	4	1	1	55	7	7	63	58	12	.		32.8	15	47.8	0	1	0	0	0	120	79	96	156.5	63.5	25.9266	13.9	0
140	43	0	2	1	0		1	2342	3161	2342	3161	16	47	19	54	36	44	33	5.83	2.72942	78	1.88679	3	1	0	61	8	9	82	77	14	.		31.4	15	46.4	0	0	1	1	0	125	95	124	172	101.4	34.2753	15	0
141	74	0	2	0	0		0	2198	2198	2198	2198	9	31	9	31	13	18	10	3.93	2.83122	72	2.03562	4	1	0	54	10	8	61	55	15.5			18	3	21	1	1	1	1	0	105	63	73	145	49.5	23.5434	11.8	1
142	62	1	1	0	0		0	3122	3122	3122	3122	6	30	5	22	15	18	12	5.21	3.29518	72	1.15163	4	1	1	51	8	10	59	53	23			26.3	3	29.3	1	0	0	0	0	196	116	143	154.5	60.6	25.3872	12.8	0
143	47	1	2	0	0		0	3156	3156	3156	3156	9	60	10	49	19	37	25	4.79	3.02399	70	2.50522	2	3	0	54	11	12	56	37	62	29.1		29.8	3	32.8	1	1	1	1	0	128	103	120	151	66	28.9461	13	0
144	58	1	4	0	0		0	98	98	98	98	13	38	11	32	18	25	17	3.3	2.02313	85	2.42424	2	3	1	95	10	9	45	27	71	.		19	15	34	0	0	1	1	0	76	51	109	156.8	62.8	25.5427	12.7	0
145	67	0	2	0	0		0	3148	3148	3148	3148	12	24	9	30	13	20	14	6.07	3.1613	54	0.988468	1	1	0	55	10	10	55	48	24			11.7	15	26.7	1	0	0	1	0	107	67	157	174.1	92.6	30.5502	12.2	1
146	65	0	2	0	0		0	2297	2297	2297	2297	8	30	9	33	14	20	14	5.75	3.30067	48	1.04348	1	1	1	66	14	14	66	53	39			37.3	15	52.3	1	0	0	0	0	179	113	93	172	61.8	20.8897	14.1	0
147	86	0	2	0	0		0	780	780	780	780	8	.	.	37	14	23	15	3.8	2.5149	63	2.10526	2	2	0	43	13	12	54	41	46			38.9	8	46.9	0	1	0	0	0	141	43	66	163	47.3	17.8027	10.9	1
148	73	1	2	0	0		0	1672	1672	1672	1672	12	48	14	47	18	31	20	3.65	2.63753	75	3.0137	2	3	0	39	8	8	64	47	51	.		45	8	53	0	0	1	0	0	118	36	72	152.1	47.4	20.489	7.4	1
149	79	1	1	1	0		1	689	3115	689	3115	4	48	5	49	17	29	18	3.26	2.51634	70	3.37423	1	1	0	52	8	9	56	50	23	.		53	8	61	1	1	1	0	0	123	75	86	144.2	41.3	19.8618	8.7	1
150	75	0	2	0	0		0	164	164	164	164	9	44	18	41	19	30	20	5.75	2.90449	60	1.73913	2	3	0	49	11	10	49	27	76	.		42	8	50	1	1	1	1	0	124	54	40	165	84.8	31.1478	14.3	0
151	48	1	1	0	0		0	657	657	657	657	3	50	7	50	10	26	8	8.35	5.43373	70	2.15569	2	3	1	47	8	8	51	33	64			43.8	15	58.8	0	0	0	0	0	129	64	95	157.5	54.1	21.809	13	0
152	66	1	2	0	0		0	3106	3106	3106	3106	16	36	12	32	15	24	20	5.5	3.62143	60	0.727273	2	3	1	54	8	8	44	29	63			21.5	3	24.5	0	0	0	0	0	95	56	84	159	49	19.3821	14.3	0
153	71	1	1	0	0		0	2592	2592	2592	2592	4	27	4	29	9	16	7	5.62	3.86664	76	1.60142	4	1	0	47	8	7	62	52	31	12.8		26.6	3	29.6	0	0	1	1	0	180	106	125	151	45	19.736	12	0
154	62	0	2	0	0		0	495	495	495	495	10	33	9	33	14	23	15	5.9	3.16397	73	1.35593	4	1	1	42	10	9	62	53	29	12.9		30.4	3	33.4	0	0	0	0	0	120	81	72	169.5	71.5	24.8867	14.5	0
155	68	0	1	0	0		0	12	12	12	12	5	28	3	21	10	13	6	5.74	3.83509	83	1.21951	4	1	0	37	11	11	54	45	35	15.1		19.9	3	22.9	1	1	0	0	0	117	63	93	163.5	73.3	27.4201	11.5	1
156	61	1	2	0	0		0	1189	1189	1189	1189	11	43	11	40	18	26	23	3.91	2.57826	53	0.767263	2	3	1	70	8	8	49	30	69	.		38.7	15	53.7	0	0	1	1	0	100	67	51	157.2	50.2	20.3141	12.8	0
157	60	1	3	1	1	1	1	1666	1680	1666	1680	7	30	8	25	10	16	11	3.13	2.13033	71	1.59744	3	1	0	41	10	8	59	56	12			11.7	8	19.7	0	0	1	1	0	106	71	88	151	49.6	21.7534	13.6	0
158	17	0	1	0	0		0	2857	2857	2857	2857	2	26	2	14	5	7	6	6.76	3.95667	69	0.147929	3	1	0	36	9	8	54	45	35			14	8	22	0	0	0	0	0	102	49	60	174.6	54.6	17.9104	14.9	0
159	45	0	2	0	0		0	268	268	268	268	9	39	10	40	15	26	22	6.5	3.6937	70	0.615385	2	3	0	45	11	9	65	43	62	.		28	3	31	0	0	0	0	0	122	74	73	167.4	65.5	23.3739	13.4	0
160	55	0	4	0	0		0	8	8	8	8	12	33	11	33	19	25	19	4.67	2.13803	98	1.2848	4	1	1	54	13	13	60	51	31	23.9		28.1	3	31.1	0	0	1	1	0	113	93	95	174	92.2	30.4532	16.4	0
161	74	0	2	0	0		0	665	665	665	665	21	48	22	51	31	34	23	7.82	3.9	75	1.40665	3	2	1	72	10	10	62	47	47	24		16.2	8	24.2	0	1	0	0	1	96	55	50	161	97.6	37.6529	11.9	1
162	53	0	3	0	0		0	10	10	10	10	7	19	7	18	12	15	10	3.63	2.0125	95	1.37741	4	1	1	54	9	11	65	58	25			21.4	3	24.4	0	1	1	1	0	126	71	68	171	63.8	21.8187	16.5	0
163	41	0	3	0	0		0	3044	3044	3044	3044	7	36	10	32	17	24	14	4.6	2.20347	71	2.17391	4	1	0	57	10	11	68	58	30	17.2		30.7	3	33.7	1	0	0	1	0	158	114	117	180	96	29.6296	16.7	0
164	68	1	2	0	0		0	3035	3035	3035	3035	10	35	7	32	19	24	22	4.33	2.54105	136	0.461894	2	1	1	54	11	9	50	45	22			31.8	15	46.8	1	0	1	1	0	122	62	100	156.8	66.7	27.129	14.8	0
165	68	0	3	0	0		0	8	8	8	8	2	23	2	19	6	11	5	3.43	2.0814	68	1.74927	4	1	1	48	9	8	62	50	39			18	3	21	0	0	0	1	0	133	80	170	164	66.7	24.7992	15.2	0
166	68	1	1	0	0		0	1965	1965	1965	1965	2	25	4	28	9	14	11	5.03	3.2195	73	0.596421	4	2	0	54	9	9	52	41	43						0	0	1	0	0	148	58	77	147	60	27.7662	14.8	0
167	63	0	3	1	0		1	424	3009	424	3009	4	22	4	21	8	13	5	3.89	2.28617	72	2.05656	3	1	0	48	9	8	61	52	31	12.9			3		1	1	0	0	0	140	107	95	166.8	62.5	22.464	16.1	0
168	86	1	2	1	0		1	287	356	287	356	10	76	11	72	23	42	26	4.31	3.06	64	3.7123	1	3	0	54	11	11	55	38	57	29.1		43.4	15	58.4	1	1	1	0	0	136	61	58	140	47.3	24.1327	9.4	1
169	44	0	4	0	0		0	17	17	17	17	11	42	13	43	22	29	19	3.05	1.69917	96	3.27869	4	1	0	52	12	12	64	57	23	16.1		37.2	15	52.2	1	0	1	1	0	139	88	131	172.8	65	21.7684	14.6	0
170	40	0	3	0	0		0	216	216	216	216	6	22	5	19	10	13	8	5.1	2.4584	102	0.980392	4	1	1	51	7	7	59	50	32			16.5	3	19.5	1	0	1	1	0	111	68	76	176.5	86.3	27.7027	15.7	0
171	24	1	1	0	0		0	80	80	80	80	6	117	14	8	3	6	5	5.65	3.72715	56	0.176991	4	3	0	35	9	9	37	21	75			118	3	121	0	0	0	0	0	121	64	70	154.2	53.7	22.5842	15.3	0
172	46	0	1	0	0		0	1773	1773	1773	1773	6	25	8	21	10	14	8	5.65	2.99726	73	1.06195	4	1	0	40	11	13	60	54	21				3		1	1	1	1	0	135	86	98	135	86	47.1879	15.2	0
173	71	0	4	1	1	1	1	2565	2828	2565	2828	8	75	11	80	37	55	34	3.33	2.15	78	6.30631	2	1	0	52	12	8	67	56	34	.		17.8	3	20.8	0	0	1	0	0	97	58	70	164.3	53.7	19.8929	13.1	0
174	76	0	1	0	0		0	2372	2372	2372	2372	3	32	5	25	10	16	7	7.47	3.80887	58	1.20482	4	3	0	50	11	11	52	29	75	13.2			3		1	1	1	1	0	144	61	53	164.5	89	32.8896	13.6	0
175	62	0	1	0	0		0	6	6	6	6	4	48	8	46	19	30	22	4.73	3.02333	63	1.69133	4	1	0	42	8	8	60	52	26	12.8		22	8	30	1	0	0	1	1	148	55	167	162	50.9	19.3949	14.2	0
176	58	0	1	1	0		1	95	2876	95	2876	2	39	4	39	14	26	17	5.56	2.78588	60	1.61871	4	1	0	51	16	13	59	53	22	.		29	15	44	1	1	0	0	0	233	134	104	168	88.8	31.4626	13.8	0
177	69	0	1	0	0		0	2959	2959	2959	2959	2	32	5	37	14	23	18	6.6	3.60153	73	0.757576	2	3	1	56	8	8	62	42	59			49.8	3	52.8	1	0	1	0	0	121	53	83	169.2	69.2	24.1716	12.5	1
178	60	0	1	0	0		0	1098	1098	1098	1098	7	33	7	28	13	18	12	4.77	2.53943	76	1.25786	4	2	1	55	8	8	52	40	46	18.8		22	3	25	1	0	0	0	0	146	104	153	165	71.8	26.3728	14.1	0
179	58	0	1	0	0		0	2950	2950	2950	2950	3	21	4	23	9	14	10	5.03	2.54288	75	0.795229	4	1	0	58	13	12	62	52	33	34.4		57.1	15	72.1	1	1	0	1	0	120	70	56	174	97.2	32.1046	14.5	0
180	79	0	4	0	0		0	30	30	30	30	18	73	22	78	39	56	29	3.27	2.27	104	8.25688	2	2	0	46	11	12	66	51	41	.		27	3	30	1	0	0	1	1	127	85	78	153	54.2	23.1535	12.4	1
181	72	0	3	0	0		0	1443	1443	1443	1443	7	21	7	26	20	22	16	3.6	2.22476	71	1.66667	4	1	1	50	9	10	57	48	33	16.1		17	8	25	0	0	0	1	0	101	77	153	159.9	65.1	25.4615	16.4	0
182	39	0	4	1	0		1	2877	2940	2877	2940	12	56	16	52	32	40	29	5.6	2.4259	83	1.96429	4	1	0	59	11	9	70	65	15	18.3		34	15	49	1	0	1	1	0	158	100	116	177	120	38.3032	15.4	0
183	34	0	3	1	0		1	218	1551	218	1551	1	30	2	33	20	26	13	4.83	2.19334	55	2.69151	4	1	0	53	12	12	79	71	21	17.5		29	3	32	0	1	1	1	0	153	115	105	170	113.7	39.3426	17.4	0
184	77	0	3	0	0		0	1428	1428	1428	1428	5	45	6	42	16	26	20	3.83	2.36489	64	1.56658	2	1	1	47	13	12	71	58	37	.		19.6	3	22.6	1	0	1	0	0	134	54	70	158	62.4	24.996	14.3	0
185	67	1	1	0	0		0	2926	2926	2926	2926	7	33	8	39	21	29	23	3.63	2.50598	103	1.65289	2	2	1	59	8	5	50	40	41	.		23.6	8	31.6	0	1	0	0	0	93	63	82	151.5	47.7	20.7823	13.1	0
186	52	0	1	1	1	1	1	442	2622	442	2622	3	27	4	31	11	18	8	4.82	2.69334	70	2.07469	3	1	0	56	8	8	79	74	12			19.4	3	22.4	1	1	1	0	0	93	60	70	168.7	65.3	22.9447	13.1	0
187	63	0	3	0	0		0	15	15	15	15	4	29	0	27	16	18	11	3.46	2.11759	63	2.02312	4	1	1	54	12	10	54	47	28	16.3		17	3	20	0	0	0	1	0	105	78	54	172	64.3	21.7347	12.8	1
188	75	1	2	0	0		0	304	304	304	304	17	29	9	26	14	18	17	5.45	3.49611	67	0.183486	4	3	1	38	12	13	49	35	55			9	3	12	1	1	1	1	0	224	112	141	148	59.5	27.164	13.8	0
189	72	0	3	0	0		0	1740	1740	1740	1740	5	42	7	45	16	26	20	4.1	2.49689	60	1.46341	4	1	0	51	9	8	70	61	29	.		51.9	3	54.9	1	1	1	1	0	123	50	60	159	63.1	24.9595	11.9	1
190	66	1	2	0	0		0	2177	2177	2177	2177	8	39	13	36	16	22	12	4.49	3.15218	76	2.22717	4	1	0												1	0	0	0	0	100	68	75	144	49.9	24.0644	11.3	1
191	64	0	1	0	0		0	14	14	14	14	6	51	9	45	22	31	26	6.6	3.35784	63	0.757576	4	2	0	58	12	10	63	50	41	15.3		26	3	29	1	0	0	0	0	119	65	65	173	78.5	26.2287	11.8	1
192	42	0	3	0	0		0	70	70	70	70	6	20	0	22	12	16	11	4.76	2.42835	65	1.05042	2	1	1	65	12	13	63	53	33	19.7		18.1	3	21.1	0	0	0	0	0	152	110	150	173	88.7	29.6368	15.6	0
193	71	1	1	0	0		0	2076	2076	2076	2076	5	33	7	32	12	19	8	4.47	3.07082	69	2.46085	1	1	0	39	9	7	64	54	37	18		20	3	23	0	0	1	1	0	134	92	89	144.7	57.7	27.5574	14.6	0
194	51	0	4	1	1	1	1	253	1825	253	1825	15	27	13	23	18	20	13	4.9	2.25349	57	1.42857	3	1	1	76	8	10	80	74	17			36.2	8	44.2	0	1	0	0	0	114	66	52	175	97.5	31.8367	12.3	1
195	68	0	2	0	0		0	60	60	60	60	8	34	9	41	21	28	17	4.87	2.59996	68	2.25873	1	1	0	48	11	10	67	70	22	.		27	3	30	1	0	1	1	0	123	74	98	165	77	28.2828	15.7	0
196	69	1	1	0	0		0	1356	1356	1356	1356	5	39	2	34	17	24	14	4.48	2.79225	54	2.23214	4	1	1	69	8	8	64	52	38			57.1	15	72.1	1	0	1	0	0	125	84	78	154.4	59	24.749	10.1	1
197	59	0	1	0	0		0	2868	2868	2868	2868	2	26	2	25	11	16	9	5.05	2.57694	81	1.38614	4	2	1	60	12	12	56	44	43	8.3		43.4	3	46.4	1	0	0	1	0	130	82	100	170	85.9	29.7232	15.9	0
198	62	1	2	1	0		1	1412	1422	1412	1422	11	48	15	46	17	26	18	7.05	3.88659	60	1.13475	4	3	0	55	12	11	53	28	78	13.6		35	3	38	1	1	1	0	0	200	100	90	161	77.4	29.86	13.4	0
199	63	0	1	0	0		0	2862	2862	2862	2862	3	44	4	42	16	25	15	5.1	3.13452	71	1.96078	1	1	0	49	10	5	70	66	12	30.3		28	15	43	0	1	1	1	0	137	95	105	171.3	63.6	21.6742	12.7	1
200	68	0	4	0	0		0	2530	2530	2530	2530	8	23	5	33	19	25	17	4.24	2.35058	109	1.88679	2	3	1	63	12	12	58	41	54	33.2		40.1	3	43.1	1	0	0	0	0	124	71	88	167.5	71.1	25.3419	15.9	0
201	64	0	3	1	0		1	2772	2854	2772	2854	4	25	3	28	13	17	8	3.17	2.06287	82	2.83912	3	1	0	36	7	7	72	67	15	6		18.7	3	21.7	0	0	0	0	0	95	58	69	168	46	16.2982	14	0
202	60	1	2	1	0		1	2505	2833	2505	2833	10	35	10	25	12	18	12	6.73	4.2814	78	0.89153	4	3	0	41	13	9	49	32	64			25.4	3	28.4	1	0	1	1	0	156	111	150	156	60.3	24.7781	7.3	1
203	66	0	3	0	0		0	11	11	11	11	3	20	4	21	6	11	4	3.47	2.14647	60	2.01729	4	2	0	42	12	11	52	41	43	12.8		12	3	15	1	1	0	0	0	164	110	89	164.8	68.8	25.3323	15	0
204	71	0	2	1	1	1	1	689	2489	689	2489	11	49	11	41	34	38	21	4.47	2.66989	64	3.80313	1	1	0	54	10	7	80	72	20.9	21.8		30	3	33	1	0	0	1	0	123	58	66	160.3	61	23.739	14.6	0
205	58	0	3	1	0		1	2038	2758	2038	2758	5	35	8	50	22	32	16	3.75	1.92114	78	4.26667	1	1	0	50	9	9	73	64	14	24		.	8	.	1	0	1	1	0	105	61	60	172.6	82.6	27.7267	15	0
206	71	0	1	1	0		1	70	2754	70	2754	6	42	9	34	15	21	15	4.63	3.1	87	1.2959	4	1	0	43	11	10	69	61	23	10.6			3		1	1	0	0	0	168	105	120	164	53.1	19.7427	13.9	0
207	57	0	2	0	0		0	2229	2229	2229	2229	8	35	11	38	14	25	20	5.37	3.23623	86	0.931099	2	3	0	48	9	10	64	46	52			39.7	3	42.7	1	0	1	1	0	125	80	78	166.5	56.7	20.4529	13.4	0
208	47	1	1	0	0		0	1659	1659	1659	1659	3	37	7	36	15	22	10	6.23	4.37735	70	1.92616	4	1	0	59	8	10	71	62	26	22		22.6	3	25.6	1	0	0	1	0	91	66	88	153	67.7	28.9205	11.8	1
209	35	0	4	0	0		0	8	8	8	8	18	36	12	35	20	25	22	3.61	2.17345	78	0.831025	4	1	0	41	8	9	62	54	20.3	10.4	12.6	16.7	3	19.7	1	0	0	1	0	147	110	112	165	62.8	23.067	13.8	0
210	67	0	1	0	0		0	2448	2448	2448	2448	3	33	6	33	20	25	10	4.81	2.8839	79	3.1185	2	1	0	52	8	8	76	67	26			28	3	31	1	1	0	1	0	120	70	88	161.5	59.6	22.8508	16.3	0
211	57	0	1	0	0		0	2737	2737	2737	2737	6	63	9	65	23	38	22	3.9	2.57854	70	4.10256	1	2	0	47	9	8	64	50	43	17.1	18	69	8	77	1	1	1	1	0	114	85	76	161	50	19.2894	9.8	1
212	46	0	4	0	0		0	175	175	175	175	16	46	19	52	33	40	29	5.07	2.44957	100	2.16963	4	1	1	53	10	10	65	59	20	24.7		37	15	52	1	1	0	1	0	150	80	160	168	96	34.0136	16.8	0
213	41	0	2	1	1	3	0	48	2150	2150	48	13	56	19	60	36	46	33	7.17	4.0509	98	1.81311	3	1	0	60	8	8	126	113	20	32.6	14.5	31.9	15	46.9	0	0	0	1	0	82	62	89	170.3	63	21.7226	12.7	1
214	51	0	2	1	1	2	0	1773	1773	1773	1773	8	29	7	27	15	20	11	4.7	2.5055	52	1.91489	1	1	0	52	13	8	76	70	29.8	17.41		17.5	3	20.5	1	1	1	1	0	209	123	141	174	70	23.1206	14.5	0
215	62	1	1	1	0		1	226	904	226	904	7	31	9	32	16	21	14	4.16	3.25994	63	1.68269	3	1	1	56	12	6	70	64	20			50.3	3	53.3	0	1	1	0	0	103	59	84	151.2	37.9	16.5781	12.6	0
216	76	0	1	0	0		0	2355	2355	2355	2355	6	38	10	40	10	22	15	5.03	2.92243	53	1.39165	2	3	0	48	10	8	60	43	55	29		45.3	8	53.3	0	0	1	1	0	134	96	76	168	69.4	24.589	16.2	0
217	77	0	4	1	0		1	2440	2716	2440	2716	8	26	8	22	12	16	11	4.11	2.46468	52	1.21655	2	3	0	44	8	8	40	27	63			27.3	3	30.3	0	0	0	0	0	119	82	59	166.2	62	22.4455	14	0
218	43	0	1	0	0		0	1217	1217	1217	1217	7	51	9	47	22	34	26	6.97	3.16	78	1.14778	1	3	0	45	7	9	58	42	53	28.7	19.4	36.9	3	39.9	0	0	1	0	0	109	74	81	178	97.6	30.8042	14.1	0
219	73	0	1	0	0		0	1183	1183	1183	1183	5	32	4	31	10	17	11	4.67	2.87033	62	1.2848	2	3	1	64	13	13	63	40	65		12.6	36.7	3	39.7	1	0	1	1	0	134	66	54	155	61.9	25.7648	14.3	0
220	80	0	1	0	0		0	1996	1996	1996	1996	6	26	4	30	10	17	12	4.6	3.08926	45	1.08696	2	3	0	48	11	10	76	54	54	14.6		48.1	3	51.1	0	0	0	0	0	105	41	53	169.4	42.9	14.9496	10.4	1
221	40	0	2	0	0		0	9	9	9	9	14	61	17	67	32	45	30	5.74	3.43794	82	2.61324	4	1	0	43	11	12	54	40	35.9	17.2	13	19	3	22	1	0	0	1	0	178	124	101	164	59.8	22.2338	14.7	0
222	60	0	1	1	0		1	1675	1871	1675	1871	5	37	6	44	21	29	21	5.15	2.66718	73	1.5534	4	1	1	59	11	12	66	58	25	16.7	14.3	24.4	3	27.4	1	0	1	1	0	124	74	121	171	79	27.0169	15.8	0
223	79	0	1	0	0		0	2460	2460	2460	2460	7	39	6	35	13	20	11	6.03	3.73685	57	1.49254	4	3	0	47	11	9	44	23	79	16.1		26	3	29	1	1	1	1	0	128	48	51	153.4	69.5	29.5348	7.4	1
224	49	1	4	1	1	3	1	748	2644	748	1408	12	61	17	64	30	44	31	3.226	2.001	70	4.02976	3	1	0	45	11	10	58	50	29	19.58	21.9	48.5	15	63.5	0	0	0	0	0	96	61	72	155.5	52.1	21.5465	13.7	0
225	57	0	4	1	0		1	271	1224	271	1224	26	38	28	41	29	34	25	3.57	2.1	81	2.52101	1	2	1	46	11	9	49	37	48	19.4	.	11	15	26	1	0	1	1	0	125	102	80	164	65.5	24.3531	11.6	1
226	64	0	1	0	0		0	60	60	60	60	5	29	6	31	14	20	12	4.97	3.03575	65	1.60966	2	3	1	38	13	13	72	49	59	10.5			3		1	0	0	1	0	126	61	90	165	56.4	20.7163	13	0
227	69	1	2	0	0		0	448	448	448	448	8	39	9	34	15	22	16	4.79	2.77962	70	1.25261	4	3	0	48	11	11	56	41	52	28.4		25	3	28	1	1	0	1	0	143	94	113	154	70	29.5159	16	0
228	77	0	2	0	0		0	1858	1858	1858	1858	29	60	24	68	28	42	35	6.75	3.99875	69	1.03704	2	3	1	47	11	9	48	32	62	19.9	.	14	3	17	0	0	0	1	1	104	55	30	166	50	18.1449	10.4	1
229	54	0	1	0	0		0	7	7	7	7	3	34	8	30	7	14	9	7.23	4.16862	69	0.691563	4	3	0	40	11	11	49	29	71	17.8		22.7	3	25.7	1	1	1	0	0	229	92	111	162	64.5	24.577	12.5	1
230	39	1	2	0	0		0	564	564	564	564	9	37	11	33	13	19	14	7.01	4.1163	83	0.713267	2	3	0	47	9	8	49	31	66	15.5		26	3	29	0	0	0	0	0	105	64	63	150	69.5	30.8889	11.6	1
231	81	0	2	0	0		0	81	81	81	81	16	22	16	33	15	21	15	4.37	2.5823	52	1.373	2	3	1	51	9	9	43	28	65			26.6	8	34.6	0	0	0	0	0	103	57	65	161.6	62.7	24.0096	11.2	1
232	53	1	2	0	0		0	358	358	358	358	9	59	8	60	30	43	29	4.6	2.77	84	3.04348	4	1	0	48	13	12	64	58	20	28.3	.	52	15	67	1	0	0	1	0	169	105	109	163.9	63.7	23.7127	13	0
233	76	1	2	1	0		1	717	1038	717	1038	12	44	14	47	22	32	18	4.6	3.0834	81	3.04348	4	1	0	49	9	10	60	48	30	16.8		27.6	3	30.6	0	0	0	1	0	128	78	84	152	52.5	22.7233	12.2	0
234	65	1	1	0	0		0	2158	2158	2158	2158	4	26	5	24	8	15	10	4.81	3.75144	69	1.0395	4	2	0	38	10	11	59	45	47	19.9		15.4	3	18.4	0	1	0	0	0	238	104	150	151	40	17.5431	10.6	1
235	61	1	2	0	0		0	115	115	115	115	9	33	9	31	13	20	13	4.97	3.08315	55	1.40845	4	1	0	45	13	12	54	44	38	28.13		21.4	8	29.4	0	0	0	0	0	261	147	104	152	63.5	27.4844	16.6	0
236	76	1	1	0	0		0	317	317	317	317	6	42	9	44	21	32	22	5.4	3.72367	93	1.85185	1	1	0	43	9	9	63	59	21	25.1		33	8	41	0	0	0	0	0	115	78	92	155	55.1	22.9344	12.5	0
237	68	0	1	0	0		0	7	7	7	7	6	26	4	24	11	13	8	5.78	3.24646	92	0.865052	4	1	0	45	8	8	55	48	29	8.17		18	3	21	1	1	1	1	0	136	82	92	165	67.5	24.7934	14.6	0
238	69	0	2	0	0		0	2573	2573	2573	2573	8	46	10	45	25	32	18	4.22	2.56711	66	3.31754	1	1	0	45	11	6	71	59	32.4	14.9		22.8	3	25.8	1	1	0	0	0	146	91	96	163	56.7	21.3407	13.4	0
239	70	0	4	0	0		0	22	22	22	22	12	27	11	41	22	28	17	4.58	2.43536	62	2.40175	4	1	1	54	10	10	57	48	38	16.4		22	3	25	1	0	0	1	0	118	68	142	171.6	71.9	24.4171	13.1	0
240	48	0	4	0	0		0	49	49	49	49	8	54	11	46	24	38	26	4.55	2.37045	68	2.63736	1	1	0	42	12	6	51	41	39	16.14		14.9	3	17.9	1	1	0	1	0	143	99	166	170	77	26.6436	13.7	0
241	70	0	4	0	0		0	2568	2568	2568	2568	10	49	12	52	23	33	21	4.77	2.48	56	2.51572	1	1	0	48	11	8	66	56	31	37		30	3	33	0	0	1	1	0	112	55	65	162.8	82.3	31.0521	15.1	0
242	67	1	1	0	0		0	2541	2541	2541	2541	5	40	5	37	17	24	12	3.5	2.55578	78	3.42857	2	3	1	50	8	9	47	30	66			40.4	3	43.4	0	1	1	1	0	102	65	89	148.8	43.3	19.5561	11.2	1
243	42	0	2	0	0		0	279	279	279	279	10	59	26	60	30	41	27	5.33	2.7095	85	2.62664	4	1	0	56	10	11	68	61	14.8	21.8	13	41.7	15	56.7	1	1	0	1	0	128	87	100	167	89	31.9122	14	0
244	84	0	2	1	1	2	0	324	324	324	324	9	43	11	42	24	29	24	5.6	3.45095	72	0.892857	4	3	0	46	11	12	54	37	59	17.7		26.4	3	29.4	1	0	0	0	0	133	57	75	163.6	56	20.9229	11.4	1
245	61	0	1	0	0		0	1167	1167	1167	1167	6	56	11	56	26	40	31	6.7	3.54547	104	1.34328	4	1	0	48	6	7	67	59	34.7	20.8		27	15	42	0	1	0	0	0	110	70	102	169.5	79	27.4972	14.3	0
246	64	0	4	0	0		0	2520	2520	2520	2520	12	40	12	44	22	30	24	3.88	2.32222	68	1.54639	4	1	1	56	9	9	65	55	17.6	11.6	9.4	33.9	8	41.9	0	0	0	1	0	121	68	135	175	55.8	18.2204	13.7	0
247	56	0	2	1	1	1	1	46	348	46	348	12	56	15	61	31	45	37	5.9	2.65853	63	1.35593	1	1	0	68	5	7	88	76	27	14.1	14.3	42.1	3	45.1	0	0	1	1	0	110	86	86	180	96.7	29.8457	14.1	0
248	69	1	3	1	0		1	146	576	146	576	3	25	3	25	9	17	5	2.67	2.21822	80	4.49438	4	1	1	49	9	8	51	43	33			14	3	17	0	0	1	0	0	158	108	130	140.3	37.9	19.2541	10.9	1
249	66	0	1	0	0		0	19	19	19	19	3	17	5	24	17	20	11	7.13	3.77313	67	1.26227	1	2	0	57	10	6	61	48	42	25.9		28.1	3	31.1	0	1	1	0	0	148	74	102	173	80.1	26.7633	10.4	1
250	80	1	1	0	0		0	1975	1975	1975	1975	6	30	6	31	11	19	8	3.2	2.77729	53	3.4375	4	2	1	32	8	8	42	32	48	10.8		32	3	35	0	0	0	0	0	196	132	152	145	33.7	16.0285	7.1	1
251	82	1	1	0	0		0	1965	1965	1965	1965	5	33	6	29	10	15	7	6.65	5.21683	75	1.20301	4	3	0	48	12	9	47	31	62	7.82		20.5	3	23.5	1	1	0	0	0	171	73	96	140	43.1	21.9898	10.4	1
252	69	1	1	0	0		0	694	694	694	694	7	30	5	28	9	15	7	5.05	3.54835	82	1.58416	4	3	0	29	7	6	29	17	74	5.8		33.2	3	36.2	0	0	1	0	0	108	72	84	154	44.9	18.9324	16.9	0
253	51	0	1	1	0		1	2117	2505	2117	2505	2	23	3	20	8	13	5	5.65	3.06636	59	1.41593	1	1	0	45	12	6	66	57	30	12.32		13.5	3	16.5	0	1	1	0	0	148	89	75	173	72.2	24.1238	15.3	0
254	65	0	2	0	0		0	24	24	24	24	13	50	12	53	20	33	25	5.1	3.01494	78	1.56863	1	1	0	65	7	6	69	61	24	24.2		44	15	59	1	1	0	0	0	158	73	83	160	72.8	28.4375	11	1
255	86	0	2	1	0		1	47	857	47	857	29	48	15	48	21	34	24	8.52	4.61415	69	1.17371	4	3	1	66	11	10	55	38	58	16.6	22.5	27.2	8	35.2	0	1	0	1	0	130	74	84	165	74.8	27.4747	12.4	1
256	80	0	1	0	0		0	3	3	3	3	6	29	7	38	16	21	11	4.38	2.6082	77	2.28311	4	1	0	36	12	12	55			24.6			3		0	1	0	1	1	135	85	103	164.6	64.7	23.8806	14.3	0
257	78	1	1	0	0		0	273	273	273	273	3	29	4	24	11	15	7	4.6	3.29442	68	1.73913	2	3	0	28	12	12	50	24	83	14.3		18	3	21	1	0	0	0	0	180	64	54	150	51.7	22.9778	11.6	1
258	68	0	4	1	1	1	0	56	56	56	56	17	36	15	44	27	33	23	2.75	1.49275	78	3.63636	3	2	1	49	16	16	42	32	48	21.3	9.4	21.7	3	24.7	0	0	0	1	0	107	65	67	170	74	25.6055	15.1	0
259	55	1	2	0	0		0	2467	2467	2467	2467	9	36	11	33	14	21	14	5.05	3.61769	73	1.38614	4	3	0	33	12	11	44	32	53	16.5	15.3	34.3	3	37.3	0	0	1	0	0	107	73	75	162	41	15.6226	15.7	0
260	70	0	4	1	1	2	1	1414	1791	1414	1791	8	29	8	28	12	18	14	4.3	2.4358	55	0.930233	1	1	1												0	0	1	1	0	128	76	81	166	73	26.4915	11.8	1
261	58	1	1	1	1	1	1	432	804	432	804	7	44	9	54	19	33	20	4.89	3.2	79	2.65849	3	3	0	44	14	14	39	25	66	34.4	11.4	58.7	15	73.7	0	0	1	0	0	99	59	90	152.7	55.1	23.6305	14.6	0
262	79	0	2	0	0		0	13	13	13	13	9	51	10	45	20	28	17	4.33	2.75928	63	2.54042	4	3	0	32	10	9	47	32	60	14.4	28	58	3	61	1	0	0	0	0	152	80	88	156	60.4	24.8192	12.1	1
263	43	0	4	0	0		0	2450	2450	2450	2450	20	57	33	58	43	50	32	4.25	2.2889	100	4.23529	4	1	0	40	10	8	74	66	23	20.5		32	15	47	0	0	0	1	0	128	98	100	169.8	71.7	24.8682	16.9	0
264	65	1	1	0	0		0	2104	2104	2104	2104	1	21	2	18	5	9	3	5.24	3.99423	60	1.14504	2	3	0	36	8	9	48	33	59	14.87		20.5	3	23.5	0	0	1	0	0	107	62	69	146	40	18.7652	13.4	0
265	57	0	1	1	0		1	1855	2446	1855	2446	3	30	5	30	11	17	14	4.74	2.54027	60	0.632911	3	2	0	46	10	9	73	58	41	17		28	3	31	1	0	0	1	0	165	119	139	167	71	25.4581	16.7	0
266	83	0	2	0	0		0	2435	2435	2435	2435	10	38	8	42	13	22	12	5.1	3.4	49	1.96078	4	1	0	47	8	8	62	52	33	12.4		21.6	3	24.6	1	1	0	1	0	136	66	56	158.8	52.5	20.8189	16.4	0
267	70	0	1	0	0		0	461	461	461	461	6	32	8	31	18	23	11	5.01	2.8594	65	2.39521	4	1	0	54	7	9	73	63	30			26.6	3	29.6	1	1	1	1	0	105	72	86	160.6	68	26.3644	14.7	0
268	79	0	3	1	0		1	29	2426	29	2426	5	38	8	36	22	28	20	3.17	1.995	90	2.52366	2	1	0	40	8	7	60	52	28	12		34	8	42	1	0	1	1	0	128	88	112	161	59.2	22.8386	13.1	0
269	49	0	4	0	0		0	6	6	6	6	8	42	12	43	22	29	22	4	2.22289	75	1.75	4	1	0	55	9	9	68	62	19	32.2	9.5	25.2	3	28.2	0	1	0	1	0	113	88	85	165	86.3	31.6988	14	0
270	62	1	1	0	0		0	259	259	259	259	7	41	7	39	15	24	11	4.2	2.71488	60	3.09524	1	1	0	48	9	10	58	48	36	32.9	13.9	48.1	3	51.1	0	1	1	0	0	117	68	81	151	57.8	25.3498	12.3	0
271	64	1	1	0	0		0	744	744	744	744	5	41	6	41	18	29	19	5.11	3.74408	117	1.95695	4	2	1	40	8	8	48	36	49	16.5	10.3	34.7	15	49.7	0	1	0	1	0	117	99	127	154	55.2	23.2754	13.5	0
272	68	0	1	1	1	1	1	1675	1927	1675	1927	7	51	11	51	21	29	20	6.89	3.51541	57	1.30624	3	1	0	62	11	11	66	55	33	10.9		14.4	3	17.4	0	0	1	1	0	93	55	205	176	76.8	24.7934	11.3	1
273	71	1	1	0	0		0	2418	2418	2418	2418	7	41	19	26	12	17	14	4.36	2.74672	85	0.688073	4	3	1	54	11	7	34	17	82			23	8	31	0	0	0	1	0	97	66	66	160.3	53.9	20.976	12.6	0
274	79	1	1	1	1	1	1	1349	1357	1349	1357	6	38	8	34	9	17	10	4.43	3.69403	70	1.58014	2	3	1	42	9	9	42	30	58	13.6	18.8	28.5	3	31.5	1	0	0	1	0	135	66	66	147	34.1	15.7805	13.2	0
275	82	0	1	0	0		0	186	186	186	186	6	38	5	40	14	24	15	4.45	2.79929	69	2.02247	2	3	1	68	11	12	64	46	52		18.8	49.4	3	52.4	1	0	0	0	0	127	64	54	160.5	59.1	22.9423	12.4	1
276	77	0	1	0	0		0	483	483	483	483	6	31	6	32	9	18	13	4.34	2.74174	71	1.15207	2	3	1	62	11	9	52	36	58			26	15	41	0	0	0	0	0	112	48	62	163.7	51.5	19.2181	8.8	1
277	72	1	3	0	0		0	1230	1230	1230	1230	5	30	4	27	14	19	9	2.6	1.87432	88	3.84615	4	3	1	49	11	11	46	34	52	19.6		17.8	3	20.8	0	0	0	1	0	140	108	107	152.5	50.9	21.8866	13.5	0
278	50	1	3	1	1	2	1	1114	1493	1114	1493	4	36	4	21	7	12	3	3.45	2.3128	69	2.6087	2	3	0	44	8	7	54	40	50	10.8		48	3	51	0	1	1	0	0	83	54	82	158	49.3	19.7484	12.2	0
279	81	1	1	0	0		0	6	6	6	6	5	28	8	22	12	17	11	5.6	3.43894	61	1.07143	4	3	0	48	10	10	56	28	81	17.9		23	3	26	1	0	1	1	0	90	58	65	150	63.9	28.4	11.8	1
280	47	0	3	0	0		0	2391	2391	2391	2391	3	20	3	23	9	14	6	3.93	1.99625	88	2.03562	4	2	1	48	11	11	55	44	41	11.8		17	3	20	0	0	0	1	0	115	80	95	177	85.8	27.3868	14.6	0
281	39	0	1	0	0		0	2387	2387	2387	2387	3	34	8	37	21	26	19	5.7	2.70574	101	1.22807	4	1	0	50	7	8	74	61	35	15.5	16.6	31.1	3	34.1	0	0	0	1	0	123	96	115	170	107	37.0242	13.8	0
282	51	0	3	0	0		0	675	675	675	675	3	27	5	28	10	15	9	3.2	1.9718	47	1.875	1	2	1	48	6	8	59	47	42.8	17.5	19.8	44.4	8	52.4	0	1	1	0	0	127	74	57	162.5	56.9	21.5479	14.5	0
283	46	0	1	0	0		0	1	1	1	1	6	29	6	26	10	16	10	4.89	2.68944	70	1.22699	4	2	1	45	11	9	60	46	46			19	3	22	0	0	1	1	0	117	77	81	174	64.3	21.2379	14.4	0
284	71	1	1	0	0		0	2384	2384	2384	2384	2	29	4	32	12	20	15	6.79	4.11441	78	0.736377	3	3	1	54	13	13	43	20	85	16.2		21	3	24	1	0	1	0	0	147	82	79	159	59.7	23.6146	12.4	0
285	59	0	1	0	0		0	2383	2383	2383	2383	6	25	8	27	11	17	10	5.15	3.02452	63	1.35922	4	1	0	48	10	10	64	58	21.1	6.2	9.8	16.3	3	19.3	0	0	1	1	0	91	59	78	168	58.5	20.727	13.8	0
286	45	0	1	0	0		0	3	3	3	3	2	21	3	21	5	11	4	6.5	3.50363	75	1.07692	4	1	0	49	12	12	65	58	23	15.2		24	3	27	1	0	0	1	0	127	60	54	176.5	67.6	21.6999	16.1	0
287	75	0	2	0	0		0	765	765	765	765	11	29	6	32	13	22	12	3.85	2.5183	107	2.5974	4	1	1	45	10	9	47	39	36	17.6		33.9	15	48.9	1	1	1	0	0	155	105	150	163	54.4	20.475	13.2	0
288	80	0	4	1	1	1	0	35	35	35	35	15	58	15	56	30	41	36	2.42	1.6313	80	2.06612	2	3	0	46	10	9	53	34	66	25.7	16.2	38.9	3	41.9	1	1	1	0	0	123	47	80	163.5	41.9	15.674	10.5	1
289	64	0	1	0	0		0	281	281	281	281	3	24	4	23	8	13	7	5.4	3.09149	58	1.11111	4	2	0	45	8	9	67	51	46	16.1		15.8	3	18.8	0	0	1	0	0	171	106	82	166	63.4	23.0077	15.1	0
290	40	1	3	0	0		0	2358	2358	2358	2358	6	27	7	25	12	17	8	3.5	1.88683	80	2.57143	4	1	0	42	9	9	60	54	21	11.3	13.9	12.4	3	15.4	1	1	1	0	0	120	74	96	159.6	78.1	30.6609	16.6	0
291	19	0	4	1	1	2	1	491	989	491	989	8	56	11	48	30	39	27	6.11	2.44382	90	1.96399	3	1	0	55	8	8	84	72	30	18.6	17.5	46.3	3	49.3	0	0	1	1	0	117	63	124	180	138.1	42.6235	17.9	0
292	77	0	1	1	0		1	632	1749	632	1749	7	29	11	34	21	26	17	5	3.0831	94	1.8	4	3	1	50	11	11	49	34	58	11.8		26.8	3	29.8	0	0	0	0	0	118	72	104	161	58.8	22.6843	11.3	1
293	80	0	1	0	0		0	583	583	583	583	4	27	6	35	15	22	14	4.1	2.54201	86	1.95122	2	2	1	60	12	12	58	44	48	22.4		38.5	3	41.5	1	1	0	1	0	115	85	107	157	65.8	26.6948	12.2	1
294	29	0	2	0	0		0	1550	1550	1550	1550	11	35	12	36	23	29	22	7.17	3.483	78	0.97629	4	1	0	48	7	7	81	69	30	11.1	9.5	18.4	3	21.4	0	0	0	1	0	140	100	135	170	102.1	35.3287	14	0
295	80	0	2	0	0		0	189	189	189	189	21	46	23	39	23	30	25	4.87	2.90727	56	1.02669	4	3	0	44	11	10	44	28	65	12.7		24.2	3	27.2	0	0	0	0	0	135	65	53	158.6	62.7	24.9265	10.8	1
296	64	0	3	1	1	2	1	1343	2071	1343	2071	5	48	9	45	19	30	24	2.82	1.64805	60	2.12766	4	3	0	49	8	8	57	40	56	35.6	13.5	45.2	3	48.2	0	0	0	1	0	122	75	80	166.5	63.5	22.9058	13.4	0
297	38	0	2	0	0		0	903	903	903	903	13	37	16	37	23	29	23	6.47	2.90105	76	0.927357	4	1	0	62	9	10	79	70	25	24.2	11.6	31.7	3	34.7	0	0	1	1	0	118	78	108	173	115.6	38.6247	15.1	0
298	76	0	1	0	0		0	2	2	2	2	2	20	4	22	5	11	5	4.98	3.10092	61	1.20482	4	3	0	42	10	10	51	32	67	17.7		20.1	3	23.1	1	0	0	1	0	113	46	46	160	61.5	24.0234	10.3	1
299	60	0	2	0	0		0	2313	2313	2313	2313	9	37	12	38	18	26	18	6.6	4.01591	70	1.21212	4	1	0	40	8	8	70	58	13.3	16.6	11.6	18.4	3	21.4	1	1	0	1	0	114	76	84	165	55.6	20.4224	14.9	0
300	82	0	1	0	0		0	77	77	77	77	6	32	4	33	14	21	11	5.77	3.59957	90	1.7331	2	2	0	51	11	11	68	54	42	18.9		26.9	3	29.9	1	0	0	0	0	97	55	65	162	55	20.9572	11.6	1
301	73	0	2	1	0		1	2158	2306	2158	2306	12	39	11	45	25	31	13	5.42	3.12753	80	3.32103	3	3	1	49	11	12	49	32	63	15.2	8	63.7	15	78.7	0	0	0	0	0	177	98	93	163	72.2	27.1745	13.9	0
302	40	0	4	0	0		0	1621	1621	1621	1621	17	73	23	69	37	49	36	4.19	2.26873	90	3.10263	4	1	0	48	10	9	61	56	18.2	24.7	11.4	45.1	15	60.1	1	0	1	1	0	180	140	119	172.5	70.7	23.7597	17.3	0
303	68	1	2	0	0		0	587	587	587	587	13	28	11	29	15	20	15	4.17	2.93034	72	1.19904	2	3	1	63	8	7	52	33	67	10.3		28.5	3	31.5	0	0	0	0	0	100	77	75	155.5	44.1	18.238	13.4	0
304	39	0	4	0	0		0	2299	2299	2299	2299	12	47	14	49	29	38	30	4.74	2.41703	88	1.68776	3	1	0	49	8	7	75	71	12	11	12.6	19.2	3	22.2	0	0	0	1	0	109	74	111	179	82.2	25.6546	14.8	0
305	75	0	3	1	1	1	1	972	1006	972	1006	6	27	5	30	17	21	18	3.34	2.16871	80	0.898204	4	1	1	58	10	9	69	64	16	14.1	10	25.2	3	28.2	0	1	1	0	0	110	90	136	160	55	21.4844	14.2	0
306	60	0	2	1	0		1	1725	2281	1725	2281	16	68	18	67	38	46	31	4.45	2.62421	76	3.37079	1	1	0	55	9	11	72	59	37	43.3	11.4	18.2	3	21.2	0	1	1	1	0	133	96	93	163	74	27.852	13.4	0
307	83	1	2	0	0		0	2273	2273	2273	2273	10	32	12	40	13	26	18	7.6	5.16798	56	1.05263	4	3	0	58	11	11	60	37	68	19.5		32.9	3	35.9	1	0	1	1	0	135	55	46	142	55.2	27.3755	10.5	1
308	72	0	1	0	0		0	230	230	230	230	5	28	7	26	10	14	7	5.27	3.06602	60	1.32827	1	2	0	44	8	9	58	45	45	17.5		25.4	3	28.4	1	0	0	1	0	117	52	52	160.5	65	25.2327	13.7	0
309	82	1	4	1	0		1	485	486	485	486	11	41	9	42	15	25	13	2.99	2.43926	65	4.01338	4	3	1	46	8	9	38	26	61	13.7		33.9	3	36.9	0	0	0	1	0	132	102	162	146.5	37.6	17.5191	14	0
310	48	0	2	0	0		0	1177	1177	1177	1177	14	66	19	65	36	47	35	5.83	2.77303	110	2.05832	2	2	0	53	10	10	65	50	47	13.1	14.3	47.6	15	62.6	1	0	1	1	0	155	99	107	177.7	94.2	29.8316	15.1	0
311	74	0	1	0	0		0	2225	2225	2225	2225	4	37	7	27	10	17	13	5.11	3.07581	60	0.782779	3	3	0	45	12	14	48	28	72	15.8		8	3	11	0	0	0	0	0	121	63	68	162	61	23.2434	12.4	1
312	41	0	1	0	0		0	1081	1081	1081	1081	5	32	9	29	11	19	12	5.5	3.20937	65	1.27273	4	1	0	51	12	12	72	65	19	17.5	15	19	3	22	1	0	0	0	0	135	101	107	167	63.5	22.7688	15	0
313	41	1	1	1	1	1	1	51	345	51	345	3	29	4	25	9	16	11	4.6	2.80326	76	1.08696	3	2	0	50	9	9	63	51	40	22	21.5	30	3	33	0	0	0	0	0	80	52	81	166	56.2	20.3948	12	0
314	62	0	3	1	0		1	433	2239	433	2239	3	39	6	46	24	33	22	4.16	2.45193	75	2.64423	1	1	0	61	11	6	86	75	24	28.8	18.5	48.1	3	51.1	0	0	1	1	0	116	71	101	167	60.8	21.8007	13.2	0
315	66	1	2	0	0		0	102	102	102	102	23	66	24	71	32	48	38	8.1	4.24086	100	1.23457	2	3	0	54	12	11	50	31	68	12.6	22.7	23.7	3	26.7	0	1	0	0	0	127	56	101	150	94.4	41.9556	15	0
316	68	1	1	0	0		0	1321	1321	1321	1321	5	24	6	24	11	14	9	4.49	2.87917	57	1.11359	2	2	0	49	9	10	62	46	49	16.4		25.7	3	28.7	0	0	0	0	0	141	84	59	153.3	54.2	23.063	12.5	0
317	71	0	4	0	0		0	29	29	29	29	12	56	12	59	26	38	32	3.84	2.15113	78	1.5625	2	2	1	58	11	9	69	52	47	31.3	12.3	46.8	15	61.8	1	1	1	1	0	127	84	73	161	74.2	28.6254	10.4	1
318	47	0	1	0	0		0	756	756	756	756	3	66	7	65	27	40	29	5.37	3.06	70	2.04842	1	2	0	46	10	10	58	44	47	27.6		63.7	3	66.7	1	1	1	1	0	141	78	78	172.3	63.7	21.457	14.3	0
319	29	0	3	0	0		0	574	574	574	574	4	36	4	33	16	21	17	4.4	2.08341	73	0.909091	4	1	0	52	11	10	67	60	26.5	31	16.6	31.4	3	34.4	0	0	0	1	0	154	111	124	168	109.1	38.655	15.2	0
320	67	0	4	0	0		0	2223	2223	2223	2223	17	53	22	57	32	41	34	3.37	1.94	85	2.07715	4	2	0	41	8	10	67	59	41.1	18.6	14.3	21	3	24	0	0	1	1	0	120	78	113	160	70.6	27.5781	14.4	0
321	65	0	1	0	0		0	1798	1798	1798	1798	7	43	9	45	16	25	16	4.23	2.99696	57	2.12766	4	1	1	53	7	7	63	54	30	33.9	12.1	53.5	3	56.5	1	1	0	0	0	101	54	61	148	46.8	21.366	11.5	1
322	79	1	2	0	0		0	42	42	42	42	16	79	12	77	28	45	41	5.07	3.37105	64	0.788955	4	3	0	.	.	.	.	.	.	.		.	.	.	1	0	1	1	0	141	77	88	150	53	23.5556	12.9	0
323	84	0	4	1	0		1	500	689	500	689	10	32	15	30	16	20	12	3.2	2.18579	85	2.5	4	1	0	39	8	6	49	42	31	6.4		20.1	15	35.1	0	0	0	1	0	126	75	51	168	42.2	14.9518	12.8	1
324	42	0	4	0	0		0	77	77	77	77	21	53	22	53	38	44	34	4.45	2.00365	101	2.24719	4	1	1	54	8	11	65	61	13	18.5	9	28.9	15	43.9	1	0	1	1	0	112	85	164	179	103	32.1463	16.7	0
325	70	1	3	1	0		1	583	820	583	820	7	29	9	27	13	18	10	3.16	2.38571	47	2.53165	1	1	0	53	6	8	64	53	34	27.1	13.9	21.2	3	24.2	1	1	1	1	0	122	75	92	153	38.5	16.4467	12.4	0
326	71	1	1	0	0		0	76	76	76	76	7	44	7	45	22	34	26	3.68	2.68832	64	2.17391	2	3	1	57	10	10	49	35	55	48.3	12.2	47.6	3	50.6	0	0	1	0	0	111	78	77	145.5	45.3	21.398	13.9	0
327	69	1	1	0	0		0	2203	2203	2203	2203	5	49	7	47	19	32	21	5.7	3.98848	88	1.92982	3	1	0	54	13	12	43	37	30	48	16	39.7	15	54.7	1	1	1	0	0	122	64	98	150	48.9	21.7333	12.1	0
328	64	0	3	0	0		0	2201	2201	2201	2201	6	27	5	28	14	18	11	4.06	2.48656	58	1.72414	2	3	1	45	12	11	51	33	64	9.5		28.7	3	31.7	1	0	0	0	0	122	86	88	168	53.1	18.8138	15	0
329	61	0	4	0	0		0	836	836	836	836	15	46	13	51	30	38	26	4.5	2.2988	78	2.66667	4	1	1	50	9	9	64	52	29.4	15.9	9.5	23	3	26	1	0	1	1	0	127	78	75	179.6	72.2	22.3833	12.8	1
330	66	0	4	1	1	1	0	18	18	18	18	13	66	14	76	30	48	31	4.63	2.2	60	3.67171	1	1	1	62	8	11	68	62	19	15.4	11	63.7	15	78.7	1	1	1	0	0	129	89	118	174.6	103.3	33.8853	15.1	0
331	74	0	1	0	0		0	2194	2194	2194	2194	4	26	5	27	10	16	13	4.27	2.51349	62	0.702576	1	1	0	46	10	6	73	61	34	17.2	17.5	35.3	3	38.3	1	0	1	0	0	92	62	83	164.8	66	24.3013	13.5	0
332	67	1	4	0	0		0	2184	2184	2184	2184	11	36	12	34	15	23	16	3.6	2.41589	56	1.94444	2	3	0	52	8	9	55	35	66	17.3		36.5	3	39.5	1	0	1	0	0	112	67	62	152	51.3	22.2039	14.3	0
333	60	0	2	1	1	2	0	1713	1713	1713	1713	9	44	13	45	24	31	22	5.54	3.02771	68	1.62455	1	1	0	50	5	8	72	61	31	24.8	10.7	39.8	3	42.8	1	1	1	1	0	134	90	75	167.6	80.2	28.5513	11.2	1
334	75	0	2	0	0		0	1942	1942	1942	1942	8	26	8	24	14	17	14	5.05	3.42492	82	0.594059	4	1	1	40	9	9	49	38	32	10	12	14.4	3	17.4	0	0	0	0	0	153	104	166	158.5	50.2	19.9823	13	0
335	74	0	2	1	0		1	1449	1468	1449	1468	13	42	12	46	23	34	21	5.57	3.12885	90	2.33393	4	3	1	44	10	9	44	28	66	12.6		23.2	3	26.2	1	1	1	0	0	156	95	122	176	63.7	20.5643	11.8	1
336	74	1	1	1	0		1	716	2174	716	2174	5	31	10	22	7	15	12	4.9	3.54298		0.612245	2	1	0	45	13	9	60	58	11	25.2		14.2	3	17.2	1	1	0	0	0	123	54	62	154	43.5	18.342	12.6	0
337	76	0	3	0	0		0	208	208	208	208	7	38	7	33	16	23	20	3.02	1.884	75	0.993377	2	1	1	62	8	8	77	62	38	14.1	14.7	42.9	3	45.9	1	0	0	1	0	123	64	88	162	68.3	26.025	13.8	0
338	67	1	1	0	0		0	2170	2170	2170	2170	4	31	8	32	11	17	8	3.81	2.65317	60	2.3622	4	1	0	60	9	8	70	57	38	25.3	19.8	29.5	3	32.5	0	0	0	0	0	110	50	96	151	49.2	21.578	15.1	0
339	80	0	1	0	0		0	419	419	419	419	5	35	5	37	9	20	13	7.67	4.36482	68	0.912647	4	1	1	49	9	8	68	55	38			35.3	3	38.3	0	0	0	0	0	166	93	115	168	67.8	24.0221	10.3	1
340	82	0	1	1	0		1	702	1513	702	1513	6	30	12	29	11	17	13	4.81	3.05125	56	0.831601	1	1	1	62	5	10	75	65	30	8.4		16.8	3	19.8	0	0	1	0	0	149	95	114	159	55	21.7555	15.7	0
341	85	0	2	0	0		0	1158	1158	1158	1158	11	41	13	34	19	24	18	4.4	2.70519	58	1.36364	2	2	0	52	12	7	65	50	45	41.2		19.2	3	22.2	1	1	1	1	0	117	50	68	156	59.6	24.4905	11.9	1
342	63	0	4	1	0		1	350	1658	350	1658	14	48	15	54	31	42	24	2.53	1.34	84	7.11462	1	1	1	56	12	10	74	61	35	23.6		18.8	3	21.8	1	1	1	0	0	86	60	124	166	87.3	31.6809	13.3	0
343	68	1	1	0	0		0	1025	1025	1025	1025	5	35	4	37	15	22	10	5.55	4.63766	67	2.16216	2	3	1	53	11	10	47	30	66	31.5		18.5	3	21.5	0	0	0	0	0	118	53	86	138.2	37.2	19.4772	8.4	1
344	67	1	2	0	0		0	940	940	940	940	8	46		47	18	32	21	5.8	3.82369	86	1.89655	2	3	0	43	9	8	52	26	79	18.9		25.4	3	28.4	0	0	0	0	0	173	117	125	154	51.7	21.7996	13.2	0
345	37	0	2	0	0		0	76	76	76	76	10	30	12	21	13	17	10	7.2	3.23463	57	0.972222	4	3	0	44	11	11	66	45	59	12.7		25.9	3	28.9	0	0	0	1	0	128	78	60	173	107	35.7513	16.2	0
346	63	0	4	0	0		0	13	13	13	13	10	23	11	23	18	20	15	3.3	2.05019	80	1.51515	4	1	1	41	10	11	59	50	32	18.5		25.2	3	28.2	1	0	0	0	0	154	138	178	175	50.5	16.4898	14.7	0
347	43	0	1	0	0		0	3	3	3	3	4	37	6	33	9	17	7	6.97	3.63892	65	1.43472	4	2	0	49	14	14	54	41	47	17.9		33.9	3	36.9	1	0	1	1	0	103	71	77	166	77.4	28.0883	14.9	0
348	78	1	3	0	0		0	864	864	864	864	5	27	6	29	13	20	16	2.75	2.1706	85	1.45455	2	3	1	58	12	11	48	29	69	24.5		36.2	3	39.2	0	0	0	0	0	150	107	99	152	38.4	16.6205	13.3	0
349	85	1	1	0	0		0	15	15	15	15	3	30	6	27	9	16	5	5.4	3.8549	81	2.03704	4	3	0	26	8	8	42	29	59	30.7			3		0	0	1	0	0	175	71	99	153.6	45.1	19.1159	10.3	1
350	82	1	4	1	1	2	0	608	608	608	608	8	33	11	34	16	23	16	3.53	2.47006	70	1.983	4	1	0	41	7	10	65	55	31	12.5		23	3	26	0	0	1	0	0	118	63	78	150	48.9	21.7333	12.7	0
351	64	0	1	0	0		0	2096	2096	2096	2096	3	23	5	26	7	14	7	3.83	2.60731	79	1.82768	4	1	1	47	7	11	62	50	39	28.2		13.7	3	16.7	1	1	0	1	0	118	61	74	149.6	50.6	22.6093	13.2	0
352	57	0	2	0	0		0	2032	2032	2032	2032	9	31	13	31	15	23	14	6.27	2.99011	80	1.43541	4	1	0	56	10	11	72	65	22	24.1	16	40.2	15	55.2	0	0	0	1	0	135	102	112	176	91.8	29.6358	13.6	0
353	76	0	1	1	1	1	1	176	612	176	612	6	34	9	34	19	25	19	5.22	3.22	86	1.14943	3	1	1	60	8	7	70	60	29	26.8	13.5	41.7	3	44.7	1	0	0	1	0	105	66	78	162.4	59.2	22.4466	12.3	1
354	74	0	1	0	0		0	7	7	7	7	7	26	8	28	14	21	20	6.5	3.80449	79	0.153846	4	1	1	59	8	8	58	50	29	8.6		26.6	15	41.6	1	0	0	1	0	106	77	101	175.2	55.8	18.1788	12.4	1
355	73	0	1	1	0		1	1412	1672	1412	1672	7	42	10	41	17	30	20	6.03	3.48877	70	1.65837	4	1	1	54	10	9	62	54	27	16.9	18.5	24.9	3	27.9	1	0	1	0	0	119	78	79	163	69.7	26.2336	14.4	0
356	42	1	3	1	0		1	59	2071	59	2071	2	40	3	37	15	22	6	2.97	1.80673	54	5.38721	4	1	0	36	8	8	68	57	33	22.2	16	38.2	3	41.2	0	1	1	1	0	158	92	90	158.3	63	25.1408	14.4	0
357	72	0	2	1	0		1	1444	2064	1444	2064	16	49	16	51	25	38	26	5.67	3.10054	58	2.1164	4	3	1									.			1	0	1	1	0	150	72	55	168.9	79.1	27.7279	9.9	1
358	37	0	4	0	0		0	14	14	14	14	11	56	13	58	35	44	32	4.34	2.07459	100	2.76498	4	1	0	50	9	9	75	66	25	31.4	16.2	40.1	3	43.1	1	0	0	1	0	130	103	102	169.5	113	39.3314	17.4	0
359	63	0	1	0	0		0	2061	2061	2061	2061	3	29	5	30	14	20	14	5.05	3.06491	56	1.18812	4	3	1	53	18	16	56	41	50	20	30	17.8	3	20.8	0	1	0	0	0	141	80	56	167	58.6	21.0119	16.3	0
360	56	1	2	0	0		0	226	226	226	226	8	29	7	30	16	21	18	5.76	5.687	72	0.520833	4	3	0	32	15	15	35	18	81	39.8	27	72.3	3	75.3	0	0	1	0	0	138	64	86	132	26	14.9219	10.1	1
361	71	0	3	0	0		0	2055	2055	2055	2055	4	39	5	52	26	34	18	4.12	2.23456	83	3.8835	4	1	0	56	11	9	66	61	14	27.8		23.8	3	26.8	1	0	0	1	0	195	116	114	166	77.4	28.0883	16.3	0
362	68	0	2	0	0		0	18	18	18	18	8	31	11	35	17	24	16	5.43	3.1503	71	1.4733	4	1	0	47	9	9	66	56	31	14.8		8.8	3	11.8	1	0	0	1	0	115	68	106	170	63.7	22.0415	13	0
363	66	0	4	0	0		0	418	418	418	418	18	50	17	56	27	41	39	3.9	2.27573	99	0.512821	4	3	1	56	11	11	44	29	63	28.6		31.6	3	34.6	0	0	0	0	0	118	95	150	167	59.8	21.4421	14.3	0
364	69	0	2	1	0		1	699	2040	699	2040	21	28	18	41	20	25	18	7.76	4.4338	74	0.902062	2	3	1	46	9	12	37	26	59			33	15	48	0	1	0	0	0	114	80	81	166	63.5	23.044	8.2	1
365	77	0	1	0	0		0	689	689	689	689	4	25	6	28	10	17	8	4.43	2.51769	69	2.0316	4	3	1	58	8	9	61	44	53	12.2		20.1	3	23.1	0	0	0	0	0	133	75	86	166	64.5	23.4069	14.8	0
366	27	0	3	0	0		0	1138	1138	1138	1138	4	23	7	22	11	15	7	3.05	1.29213	75	2.62295	4	1	0	46	13	14	66	58	27	19.8	24.2	17.1	3	20.1	1	1	1	1	0	133	74	47	173.5	120.9	40.1631	17.3	0
367	79	1	3	0	0		0	161	161	161	161	1	32	4	31	8	16	6	3.41	2.23	48	2.93255	2	3	1	56	10	10	51	33	65	26.7	22.7	67.2	3	70.2	1	1	0	0	0	158	70	48	154.7	49.5	20.6835	12.4	0
368	46	0	2	0	0		0	343	343	343	343	8	40	12	39	19	26	19	5.15	3.17774	68	1.35922	4	1	0	50	8	8	75	67	24	12.9	13.4	18.2	3	21.2	1	0	1	1	0	143	112	113	160.6	60.5	23.4566	13.7	0
369	44	0	1	0	0		0	10	10	10	10	3	19	5	15	8	11	7	6.24	3.54473	63	0.641026	4	1	0	41	11	10	58	49	32	10.2	11	10.8	15	25.8	1	0	1	0	0	151	97	79	170.2	63.7	21.9898	13.7	0
370	56	0	2	0	0		0	98	98	98	98	15	60	13	61	28	43	33	5.01	2.98319	89	1.99601	2	3	1	88	10	10	59	40	60	15.5	14.5	50.3	15	65.3	1	0	0	1	0	83	62	110	166	65.4	23.7335	12.8	1
371	53	0	3	0	0		0	2014	2014	2014	2014	3	26	3	24	14	18	8	3.8	2.36798	100	2.63158	4	1	0	52	8	8	61	51	33	16.2	17.4	22.6	3	25.6	0	0	0	1	0	116	63	93	165	58	21.3039	18.2	0
372	66	1	4	0	0		0	1111	1111	1111	1111	16	37	13	41	21	30	19	2.99	1.92351	84	3.67893	4	1	1	49	9	9	47	40	32	15.1	13	29.4	15	44.4	0	0	0	1	0	111	89	132	152	58.6	25.3636	14.7	0
373	66	1	2	0	0		0	252	252	252	252	12	40	9	33	16	22	13	4.03	2.9002	69	2.23325	2	3	1	54	10	11	53	30	74	18.8		55.8	3	58.8	0	0	1	1	0	138	85	74	136.5	52.8	28.338	12	0
374	83	0	4	1	1	1	1	1485	1747	1485	1747	12	40	12	40	20	27	21	3.27	1.9871	65	1.83486	3	2	1	45	13	11	46	37	40	17.5		28.5	3	31.5	1	0	1	1	0	94	64	72	162.4	57.2	21.6882	11.7	1
375	62	0	4	0	0		0	844	844	844	844	12	30	13	31	18	24	21	3.51	1.97671	69	0.854701	4	2	1	54	8	10	56	44	44	10.3		21.2	3	24.2	0	0	0	0	0	91	61	82	166	66.3	24.0601	12.8	1
376	65	0	2	0	0		0	1984	1984	1984	1984	8	26	8	27	16	21	16	4.8	2.6725	60	1.04167	2	1	0	55	11	11	78	66	31	14.6		26	15	41	0	0	0	1	0	110	74	72	169.8	65.3	22.6484	15.4	0
377	53	0	4	1	1	2	1	713	1771	713	1771	18	56	19	61	35	44	30	3.53	1.78238	66	3.96601	4	1	0	58	9	5	75	68	21	18.4	19.1	29.1	15	44.1	1	0	0	1	0	141	108	92	166	86	31.2092	15.6	0
378	79	0	2	0	0		0	1138	1138	1138	1138	9	41	7	34	14	23	10	7.9	3.65273	61	1.64557	4	3	1	68	12	12	58	35	70	26.6	18.5	57.3	3	60.3	1	1	0	1	0	116	57	56	164.5	108.3	40.0218	10.2	1
379	46	0	4	1	0		1	964	1970	964	1970	12	38	13	42	24	31	26	4.8	2.3611	94	1.04167	4	3	1	50	9	8	54	38	56	12.3		20.1	3	23.1	0	0	0	1	0	152	125	73	176	87.8	28.3445	15.1	0
380	48	0	2	1	0		1	388	514	388	514	10	56	15	55	29	38	29	6.78	3.02738	77	1.32743	1	1	0	61	11	9	77	69	22	33.5	14	36.8	15	51.8	1	0	1	1	0	117	78	90	174	115	37.9839	13.1	0
381	75	0	1	0	0		0	134	134	134	134	4	21	7	26	11	16	11	5	3.3754	61	1	1	2	0	44	12	9	60	45	47	11.2	16.9	17.8	3	20.8	1	0	1	0	0	168	99	121	159	47.3	18.7097	15.9	0
382	43	0	2	0	0		0	1875	1875	1875	1875	8	25	8	23	12	17	10	6.55	3.1304	59	1.0687	4	1	0	70	10	10	75	65	28	18.2	14.9	32.8	3	35.8	0	0	0	1	0	123	91	85	168.5	98.8	34.7982	15.7	0
383	59	0	1	0	0		0	132	132	132	132	7	44	12	42	21	30	14	6.8	3.88206	100	2.35294	1	1	0	49	8	9	65	59	20	29.1	12	30.2	3	33.2	0	1	1	1	0	114	77	119	169	66.1	23.1434	18	0
384	56	1	1	0	0		0	694	694	694	694	5	44	9	42	17	27	18	5.07	3.05649	84	1.77515	4	1	0	51	10	10	68	58	31	23	23.2	38.6	3	41.6	0	0	0	1	0	126	87	101	155.3	64.4	26.7019	12.4	0
385	53	1	2	0	0		0	1249	1249	1249	1249	12	34	11	37	22	29	20	4.37	2.91141	74	2.0595	2	1	1	68	12	8	76	73	10	19.1	15.4	50.2	15	65.2	1	1	1	0	0	117	95	93	152.5	56.7	24.3805	13.5	0
386	51	0	3	0	0		0	1818	1818	1818	1818	6	24	8	22	13	17	12	3.84	1.94836	75	1.30208	4	2	1	59	11	11	64	50	45	14.6		22.1	3	25.1	0	0	0	0	0	124	90	74	172.8	84	28.1314	13.6	0
387	48	0	1	0	0		0	718	718	718	718	4	39	5	37	14	22	14	5.99	3.23165	60	1.33556	4	1	0	54	11	12	71	64	20	13.4	16	24.9	3	27.9	0	0	0	1	0	159	121	74	175	71.2	23.249	16.2	0
388	65	0	1	0	0		0	1937	1937	1937	1937	3	36	5	35	11	21	5	5.4	3.01977	65	2.96296	4	3	0	45	13	13	55	37	61	24.7	20.1	28.7	3	31.7	0	1	0	1	0	169	118	98	165	79.6	29.2378	16.1	0
389	58	0	3	0	0		0	23	23	23	23	4	27	9	31	17	21	7	4.18	2.44325	84	3.34928	4	1	0	55	8	8	62	55	22	20.7	14.7	47.2	8	55.2	0	1	1	1	0	97	62	86	156.8	66.4	27.007	14	0
390	62	0	2	1	0		1	987	1907	987	1907	18	60	21	51	35	42	25	5.27	3.02519	83	3.22581	4	1	0	57	7	9	63	52	34	39.6	15.6	53	3	56	1	0	1	1	0	127	88	82	166	67	24.3141	14	0
391	71	0	1	0	0		0	259	259	259	259	5	21	5	21	9	15	9	4.23	2.54949	87	1.41844	4	3	1	54	11	12	43	30	58	12.7	12	38.2	3	41.2	1	0	0	1	0	181	99	72	171	56	19.1512	11.2	1
392	59	0	2	0	0		0	113	113	113	113	9	42	7	36	16	25	12	8.4	3.87112	72	1.54762	4	3	0	52	12	13	64	41	64	36.3	21.8	46.8	3	49.8	1	1	0	0	0	194	114	88	180	113.3	34.9691	9.9	1
393	61	0	4	0	0		0	1893	1893	1893	1893	18	59	20	62	29	40	35	2.53	1.5947	99	1.97628	4	1	0	53	8	7	74	65	25	12.2	14	51	15	66	0	1	0	1	0	106	73	104	155.4	65.2	26.9989	17.6	0
394	61	0	4	1	0		1	1244	1473	1244	1473	20	46	18	47	33	38	35	4.74	2.49758	96	0.632911	4	1	1	52	9	9	60	50	34	10.8	11.5	33.3	15	48.3	1	0	0	1	0	130	64	160	170	83.3	28.8235	16.9	0
395	73	0	1	0	0		0	119	119	119	119	6	37	8	31	12	18	10	5.37	3.38246	87	1.48976	4	2	0	51	16	13	45	34	49			34.6	3	37.6	0	0	0	0	0	156	55	104	156	62.8	25.8054	13.9	0
396	70	0	3	0	0		0	1245	1245	1245	1245	3	33	5	33	11	20	15	4.22	2.39559	62	1.18483	2	3	0	61	11	10	71	42	70	30	35.5	81.4	3	84.4	0	0	0	0	0	168	98	86	170	72.5	25.0865	13.1	0
397	83	0	1	1	0		1	510	514	510	514	4	41	4	35	10	20	13	5.37	3.51475	53	1.30354	4	1	0	57	9	9	68	56	36	23.4		18.8	3	21.8	1	0	1	0	0	126	46	65	163	55	20.7008	9.4	1
398	72	0	4	1	0		1	561	1875	561	1875	9	30	11	29	14	21	11	3.47	1.86375	50	2.88184	1	1	0												1	0	1	0	0	126	70	62	163.3	73.9	27.7123	16.4	0
399	79	0	1	1	0		1	1831	1872	1831	1872	4	24	6	30	7	14	8	5.55	3.6543	44	1.08108	4	3	1	51	10	9	49	34	59	11.5		23.5	3	26.5	0	0	1	0	0	116	48	51	165.2	49.1	17.9913	12.5	1
400	79	0	2	1	1	2	1	51	438	51	438	10	63	14	78	39	54	30	4.5	2.6046	85	5.33333	1	1	0	58	9	11	67	59	25	31	12	53.6	15	68.6	1	0	1	1	0	160	110	120	159	66.5	26.3043	14.7	0
401	64	1	1	1	1	2	0	275	275	275	275	3	23	4	23	13	19	9	3.5	2.71528	67	2.85714	4	1	0	71	9	8	79	68	29	36.3		30.7	3	33.7	0	0	0	0	0	114	78	75	143.5	41.8	20.2989	11.7	1
402	63	0	2	0	0		0	1851	1851	1851	1851	12	27	12	32	20	26	20	4.57	2.54444	100	1.31291	4	1	1	51	9	10	64	54	33	12.9		28.9	15	43.9	0	0	1	1	0	123	94	92	170.8	64.9	22.2469	15.2	0
403	56	0	1	1	0		1	761	1848	761	1848	1	31	4	36	10	19	5	5.9	2.73567	65	2.37288	4	1	0	60	12	14	60	44	26.4	13.1	9.5		3		1	1	1	1	0	212	133	123	172.5	101.9	34.2449	16	0
404	78	1	2	1	1	1	1	746	863	746	863	20	105	19	106	39	64	37	5.85	4.05297	76	4.61538	4	3	1	67	9	10	42	26	67	17.1	8.9	103.3	15	118.3	1	1	0	1	0	121	74	81	145.8	51.2	24.0855	12.6	0
405	80	1	4	0	0		0	1848	1848	1848	1848	9	53	10	46	19	29	25	2.6	1.844	47	1.53846	4	1	0	51	8	9	65	55	32	20	20	53.6	3	56.6	1	0	1	1	0	113	52	51	156.4	42.4	17.3337	13.3	0
406	77	0	1	0	0		0	87	87	87	87	7	45	8	31	17	21	18	5.72	3.24764	93	0.524476	1	2	0	48	12	7	54	43	41	26.2		30.3	3	33.3	1	1	0	0	0	150	92	95	164.1	67.5	25.0661	14.5	0
407	69	1	2	1	0		1	512	1002	512	1002	12	41	13	43	20	25	24	5.77	3.36984	70	0.17331	4	3	0	44	12	12	58	41	55	32.9		11.6	3	14.6	1	1	1	0	0	116	63	73	155	68	28.3039	12.9	0
408	65	0	1	0	0		0	1833	1833	1833	1833	3	31	3	28	9	15	5	5.1	2.8517	62	1.96078	1	1	1	43	7	10	77	66	30	18.7			3		0	1	1	1	0	146	74	110	169	66.4	23.2485	13.6	0
409	72	0	1	0	0		0	1831	1831	1831	1831	6	44	8	45	16	27	6	7	4.73864	79	3	1	3	0	42	9	9	58	39	60	9.6		28.5	3	31.5	1	1	1	0	0	122	66	71	159	49.2	19.4613	11.1	1
410	73	1	1	1	0		1	81	138	81	138	7	67	10	64	19	35	16	3.8	2.57507	66	5	4	3	0	53	14	12	42	27	67	38.3	15.2	52.1	3	55.1	1	0	1	0	0	138	80	82	153	53	22.6409	10.9	1
411	71	1	2	0	0		0	17	17	17	17	11	46	16	44	17	29	22	5.1	3.5168	61	1.37255	4	3	0	42	12	12	55	40	52	26.6		24.8	3	27.8	0	1	1	0	0	194	103	109	155	46.9	19.5213	12.3	0
412	77	0	2	0	0		0	464	464	464	464	9	28	8	35	16	23	12	5.27	3.11978	66	2.08729	1	1	1	52	9	7	69	57	35	11.3		55.1	15	70.1	1	1	1	0	0	131	55	56	167	64.3	23.0557	9.7	1
413	51	0	1	0	0		0	256	256	256	256	3	17	5	18	9	12	6	4.71	2.65296	61	1.27389	4	1	0	57	10	11	70	59	18.8	11.1	18	25.9	3	28.9	1	0	0	1	1	159	112	124	176	67	21.6296	14.8	0
414	66	1	1	0	0		0	126	126	126	126	5	49	8	50	18	31	17	5.31	3.43164	98	2.63653	4	3	0	32	8	7	52	35	61	26.9	16.2	24.9	3	27.9	0	0	0	0	0	117	76	105	156	46	18.902	12.9	0
415	83	0	4	1	1	2	1	332	468	332	468	12	40	7	42	22	31	24	4.2	2.47	68	1.66667	1	1	0	46	14	13	59	49	35	18.6		7.2	3	10.2	1	1	1	1	0	147	70	104	163	64.4	24.2388	12.5	1
416	67	0	1	0	0		0	253	253	253	253	3	23	1	24	13	17	9	5.4	3	137	1.48148	4	1	1	54	9	10	70	60	12.8	20.9	20	36.8	3	39.8	0	0	0	1	0	141	110	104	174	74	24.4418	15.2	0
417	76	0	2	0	0		0	180	180	180	180	10	53	2	53	21	33	19	5.5	3.44	82	2.54545	1	3	1	46	12	11	51	31	69	20.6		43.8	3	46.8	1	1	0	0	0	113	65	161	170	52	17.9931	13.2	0
418	82	0	1	1	1	2	1	29	37	29	37	6	28	7	27	14	18	10	4.46	2.97	69	1.79372	1	1	0												0	1	1	0	0	170	96	110	153	55.8	23.837	12.6	1
419	81	0	2	0	0		0	776	776	776	776	8	38	32	34	15	20	13	6.1	3.59	85	1.14754	1	2	1	48	13	12	52	41	43	22.7		28.9	3	31.9	1	1	0	0	0	133	93	153	171	61.9	21.1689	10.9	1
420	74	1	1	0	0		0	1788	1788	1788	1788	4	31	8	20	8	12	8	4.03	2.88	73	0.992556	2	3	0	48	12	12	47	30	67	20.4		21	3	24	1	1	1	1	0	135	49	39	150	65.7	29.2	11.5	1
421	49	0	1	0	0		0	1305	1305	1305	1305	5	33	5	29	11	18	14	6.45	3.39	86	0.620155	4	1	0	50	8	10	70	64	18	10.4		29.4	3	32.4	0	0	1	0	0	99	67	103	175.2	75	24.4339	15.9	0
422	67	1	4	0	0		0	1783	1783	1783	1783	11	35	9	36	22	27	21	2.97	2.28	100	2.0202	4	1	0	45	7	8	67	58	29	28.9	14.2	28.5	3	31.5	0	1	0	0	0	106	65	80	153	44.2	18.8816	11.8	1
423	82	0	1	0	0		0	1550	1550	1550	1550	6	28	8	25	15	18	10	4.45	2.78	70	1.79775	4	1	1												1	0	0	0	0	142	98	129	165	62.5	22.9568	12.5	1
424	77	0	1	1	0		1	314	671	314	671	5	31	3	29	15	21	5	5	2.78	81	3.2	2	3	0	55	10	11	65	46	55	15.4	21	25	3	28	0	0	0	0	1	142	71	88	166.5	67.7	24.4208	11.4	1
425	33	0	4	0	0		0	1776	1776	1776	1776	16	55	12	55	33	43	32	5.1	2.32	86	2.15686	4	1	0	50	9	11	72	64	24	16.1	11.8	33.4	15	48.4	0	1	0	1	0	137	103	107	176	110.6	35.7051	15.7	0
426	45	0	4	0	0		0	16	16	16	16	12	48	12	53	30	40	31	4.49	2.36	80	2.00445	4	1	1	59	10	9	78	67	28	23.1	14.9	35.9	3	38.9	1	0	0	1	0	148	108	72	174	81.8	27.0181	15.2	0
427	77	0	3	0	0		0	296	296	296	296	3	32	3	44	19	30	21	3.71	2.18	90	2.42588	4	1	1	51	12	5	65	58	23	16.7		23.6	3	26.6	0	1	1	1	0	129	61	157	165	64	23.5078	19.7	0
428	67	0	1	0	0		0	677	677	677	677	5	26	4	27	15	19	13	5.95	3.13	77	1.0084	4	1	1	60	10	9	68	62	19	19		26	15	41	0	0	0	1	0	139	95	102	168	85	30.1162	12.4	1
429	73	1	2	0	0		0	1767	1767	1767	1767	11	47	10	47	17	30	22	5.4	3.6	75	1.48148	4	3	1	53	10	10	50	28	74		16.6	33.9	15	48.9	1	1	0	0	0	129	59	71	154	52.7	22.2213	11.3	1
430	37	0	2	0	0		0	67	67	67	67	10	47	15	49	27	37	23	5.4	2.7	91	2.59259	4	1	0	60	10	10	60	50	35	10.7		25.6	3	28.6	0	0	0	1	0	144	81	113	170.7	106	36.378	16	0
431	47	0	1	1	1	2	0	1719	1719	1719	1719	5	31	7	21	14	17	8	7.6	3.62	57	1.18421	4	2	0	45	10	10	62	48	46.2	8.1	18	15.4	3	18.4	1	0	1	1	0	122	72	89	176	89.8	28.9902	16.9	0
432	43	0	1	0	0		0	1762	1762	1762	1762	7	34	4	41	19	29	20	7.11	3.39	107	1.26582	4	1	1	53	8	8	61	51	32	14.9	19.5	38	15	53	1	0	0	1	0	105	63	140	181	91	27.7769	15.6	0
433	50	0	4	1	0		1	35	38	35	38	23	39	23	48	40	43	33	5.15	2.15	75	1.94175	4	2	1	75	10	11	76	59	44	24.1	14.5	17.3	3	20.3	1	1	0	1	0	113	76	90	180	126	38.8889	15.2	0
434	49	0	1	0	0		0	1755	1755	1755	1755	7	36	10	33	26	29	18	4.83	2.54	80	2.27743	4	1	0	46	12	12	70	54	37	10.8	17	16.7	3	19.7	1	1	0	1	0	111	71	86	172	78.3	26.467	17.1	0
435	72	1	2	0	0		0	1754	1754	1754	1754	9	29	9	28	16	21	15	5.4	3.38	91	1.11111	4	3	1	53	11	9	38	23	72	17		27.2	3	30.2	0	1	1	0	0	122	78	113	148	71.2	32.5055	10.4	1
436	79	0	3	0	0		0	1750	1750	1750	1750	7	31	7	33	15	21	19	3.3	2.06	60	0.606061	4	1	1	63	12	7	65	55	32	26		45.4	3	48.4	0	0	1	1	0	153	74	62	166	67	24.3141	11.9	1
437	78	0	1	0	0		0	8	8	8	8	6	32	11	28	12	17	10	5.77	3.21	60	1.21317	4	3	0	52	12	12	56	37	61	21		17.1	3	20.1	1	1	1	0	0	192	108	114	164	76.7	28.5173	14.4	0
438	41	0	2	0	0		0	20	20	20	20	12	45	16	45	23	33	23	4.75	2.5	142	2.10526	4	1	0	53	7	7	72	66	18	21.6	12	51	15	66	1	0	1	1	0	104	87	160	173	75.9	25.36	18.7	0
439	74	1	3	1	1		1	890	898	890	898	5	22	6	24	18	21	16	2.97	2.48	99	1.6835	4	1	1	50	7	9	64	56	27	15.9	13.4	21.9	3	24.9	0	0	0	1	0	114	86	130	151.5	33.1	14.4212	13	0
440	45	1	1	0	0		0	3	3	3	3	3	26	5	25	8	15	6	4	2.5	51	2.25	4	1	0	51	9	9	64	53	33	40.3	17	69.3	15	84.3	0	0	0	1	0	166	124	109	151	69.9	30.6566	13	0
441	72	0	2	0	0		0	988	988	988	988	13	78	12	63	21	35	23	5	3.33	73	2.4	2	3	1	61	9	11	55	37	62	29.8		72.3	15	87.3	0	1	0	0	0	92	51	72	158	51.8	20.7499	9.2	1
442	72	0	1	0	0		0	4	4	4	4	7	27	7	26	12	17	11	3.8	2.53	88	1.57895	4	1	1	46	7	9	51	44	29	15.7		19.9	3	22.9	0	0	0	1	0	138	115	147	157	52.5	21.299	12.1	1
443	64	0	2	0	0		0	1721	1721	1721	1721	10	35	13	36	21	27	21	5.27	3.1	99	1.13852	4	2	1	52	12	10	75	58	44	9.7	23.7	24.2	3	27.2	1	0	0	0	0	110	93	131	166	66.3	24.0601	11.2	1
444	70	0	1	0	0		0	1715	1715	1715	1715	2	17	7	22	6	10	5	4.58	3.05	67	1.0917	4	1	0	49	11	10	68	56	34	20.9	19.8	19.4	3	22.4	0	0	0	0	0	114	61	77	163	47.6	17.9156	11.1	1
445	70	0	3	1	0		1	634	1708	634	1708	7	42	7	40	27	31	23	3.82	2.12	90	2.09424	1	1	1	62	6	10	75	67	22	14.4	14	69.2	15	84.2	1	0	1	1	0	144	98	108	168	67.6	23.9512	14.9	0
446	70	1	1	0	0		0	1706	1706	1706	1706	6	29	5	20	10	15	14	4.25	2.83	72	0.235294	4	1	0	49	8	8	56	44	37	21	21.9	28.2	3	31.2	0	0	1	1	0	90	66	90	157	52.9	21.4613	12.6	0
447	48	0	2	0	0		0	343	343	343	343	9			32	17	24	13	5.77	3.04	83	1.90641	4	1	0	48	10	10	65	56	29	15.6		32	3	35	1	0	1	1	0	208	143	118	173	84.6	28.2669	15.1	0
448	82	1	1	1	0		1	133	973	133	973	6	26	6	28	12	19	11	5.2	4	78	1.53846	2	3	1	53	11	10	40	26	64	18.1		29	3	32	1	0	1	0	0	145	66	68	145.5	49.8	23.5236	10.4	1
449	56	0	2	0	0		0	1690	1690	1690	1690	8	30	9	31	17	23	16	8.7	4.58	64	0.804598	4	2	0	54	8	9	77	60	43	14.2		30.7	3	33.7	1	0	0	0	0	130	94	61	175	79.8	26.0571	14.5	0
450	74	0	1	0	0		0	1686	1686	1686	1686	7	36	9	31	17	20	14	5.23	3.08	55	1.14723	4	1	0	58	8	11	83	74	23	22.3		53.6	15	68.6	0	0	0	1	0	111	75	78	169.5	66.3	23.0767	13.4	0
451	81	1	1	0	0		0	1683	1683	1683	1683	2	22	4	21	10	14	7	4	2.86	68	1.75	4	2	0	40	11	10	62	49	42	10.6		29.4	3	32.4	1	0	1	0	0	151	75	82	149	54.1	24.3683	12.1	0
452	64	0	3	0	0		0	368	368	368	368	3	28	4	29	11	18	7	3.75	2.34	70	2.93333	1	1	0	48	7	8	65	53	38	27.4	14.7	71.5	15	86.5	0	0	0	1	0	121	90	105	169	59.1	20.6926	11.7	1
453	68	0	2	0	0		0	38	38	38	38	12	49	12	51	23	35	32	5.13	2.85	71	0.584795	4	3	0	48	11	10	58	40	58	24.3	16.6	9	3	12	0	1	0	1	0	161	107	125	165	72.2	26.5197	15.7	0
454	60	0	4	0	0		0	1101	1101	1101	1101	18	52	20	50	28	36	26	4.13	2.29	102	2.42131	4	1	0	48	9	9	66	62	14	9.3	9.4	20.1	3	23.1	1	0	0	1	0	128	99	101	175	68	22.2041	15.4	0
455	74	1	2	0	0		0	256	256	256	256	10	85	13	75	30	51	34	3.45	2.88	85	4.92754	2	3	0	54	12	11	46	28	70	26.7	18	83.9	15	98.9	0	0	0	0	0	114	79	80	143	44.2	21.6147	7.4	1
456	60	0	4	0	0		0	9	9	9	9	18	41	20	42	28	34	33	3.92	2.18	108	0.255102	4	1	1	48	11	10	65	54	35	11.3		37.2	3	40.2	0	0	1	1	0	131	86	98	176.6	66.8	21.4188	15.7	0
457	81	1	2	1	0		1	1164	1645	1164	1645	12	66	12	63	17	33	17	6.6	4.4	64	2.42424	4	3	0	49	9	9	45	29	65	41.4	17.1	46	3	49	1	1	0	0	0	110	59	58	153	55.2	23.5807	10.6	1
458	51	0	4	1	1	2	0	416	416	416	416	25	58	12	59	31	41	26	4.77	2.39	76	3.14465	1	1	1	62	8	9	72	63	26	13.6	12.4	37.7	15	52.7	1	1	1	0	0	113	62	64	170	108.2	37.4394	12.9	1
459	77	1	3	0	0		0	207	207	207	207	4	26	4	25	11	17	11	3.41	2.44	71	1.75953	4	3	1	56	10	9	50	34	60	25.9		30.3	3	33.3	0	1	0	1	0	118	83	130	154	50.7	21.378	13.4	0
460	81	0	1	0	0		0	247	247	247	247	3	26	3	24	10	16	13	3.93	2.81	79	0.763359	4	3	1	46	11	12	41	28	60	15.2		21	3	24	1	0	0	1	1	133	86	99	158	46.4	18.5868	14.3	0
461	54	0	4	0	0		0	927	927	927	927	14	41	26	44	25	35	26	2.2	1.38	98	4.09091	4	1	0	48	7	7	64	59	17	15.8	8.5	32.5	15	47.5	0	0	0	1	0	89	64	103	165.5	60.8	22.1977	15	0
462	75	1	1	1	1		1	352	973	352	973	4	29	10	31	16	21	13	3.8	3.17	60	2.10526	1	1	0	51	7	8	71	64	22	22.2	11.8	21	3	24	0	0	1	1	0	154	65	83	152	36	15.5817	10.8	1
463	32	1	2	0	0		0	1515	1515	1515	1515	8	56	14	53	17	31	12	8.9	6.36	67	2.13483	4	1	1	47	8	10	51	45	25	13.7	13	30.3	15	45.3	0	0	0	0	0	124	92	161	154.5	55.9	23.4183	12.4	0
464	60	0	1	0	0		0	131	131	131	131	7	23	3	21	7	14	6	5.3	3.31	73	1.50943	4	3	1	35	9	9	37	23	69	6.9	36.7	25.9	3	28.9	0	0	0	0	0	125	81	71	161.3	54.7	21.0242	16.4	0
465	65	1	3	1	1		1	620	1423	620	1423	7	24	6	23	12	17	12	3.07	2.36	128	1.62866	4	2	1	49	10	9	55	44	41	14.6	26.5	47.2	3	50.2	0	0	0	0	0	119	80	72	153	40.3	17.2156	12	0
466	85	0	3	0	0		0	82	82	82	82	6	33	5	42	15	26	16	4.13	2.43	64	2.42131	4	3	0												1	0	1	0	0	102	62	76	163	62.8	23.6366	9.9	1
467	67	0	2	0	0		0	1595	1595	1595	1595	9	34	9	28	14	19	13	5.83	3.24	69	1.02916	1	3	0	44	9	9	59	41	57	17.4	24.6	17.1	3	20.1	1	1	0	0	0	189	130	142	172	73.3	24.7769	12.8	1
468	67	1	1	1	0		1	1555	1614	1555	1614	3	32	4	29	10	17	11	4.08	2.55	65	1.47059	3	1	0	64	8	8	68	61	22	18.4	15.6	23.5	3	26.5	0	0	0	1	0	92	60	69	163.2	60.1	22.5649	13.3	0
469	55	0	2	1	1	2	0	274	274	274	274	30	51	34	49	40	42	34	14.36	7.15	69	0.557103	4	1	0	73	7	9	78	65	33	22.6	14.2	18.8	15	33.8	0	0	0	1	0	87	68	67	169	98.5	34.4876	10.5	1
470	67	0	3	0	0		0	1608	1608	1608	1608	7	29	6	27	12	19	13	4.07	2.39	73	1.4742	4	3	1	53	11	12	49	37	50	9.2		21.2	3	24.2	1	0	0	1	0	180	113	115	170.8	61	20.91	15.1	0
471	85	1	1	1	0		1	175	507	175	507	7	54	10	47	16	28	18	4.6	3.83	52	2.17391	1	2	1	56	9	9	61	48	42	27.3	19.7	39.8	3	42.8	1	0	1	1	0	149	63	73	146.5	31.7	14.7701	9.6	1
472	48	1	1	0	0		0	1040	1040	1040	1040	4	43	11	33	18	25	18	4.9	3.5	67	1.42857	2	3	1	59	7	7	40	23	74			30.6	15	45.6	0	0	0	0	0	157	46.1	84	157	46.1	18.7026	11.4	1
473	79	1	3	0	0		0	1600	1600	1600	1600	7	43	11	42	9	25	15	3.43	2.14	55	2.91545	3	3	0	49	20	12	46	26	75	30.5		23.6	3	26.6	0	0	1	1	0	182	55	73	158	65	26.0375	12.8	0
474	65	1	1	1	1	2	0	575	575	575	575	3	23	6	21	8	13	7	3.43	2.64	67	1.74927	4	1	0	37	9	8	64	54	32	25	20.1	27.2	3	30.2	0	0	0	0	0	119	86	76	158.5	34.6	13.7727	14.8	0
475	65	0	1	0	0		0	1581	1581	1581	1581	5	23	7	25	12	17	9	4.37	2.73	62	1.83066	4	2	1	60	11	11	59	46	46	21.2		26.4	3	29.4	0	0	0	1	0	97	87	116	153	66.8	28.536	13.6	0
476	65	0	3	1	0		1	1312	1575	1312	1575	2	33	3	39	13	22	10	3.5	2.06	67	3.42857	1	1	1	60	10	8	62	54	28	29	5.2	27.9	15	42.9	0	1	1	1	0	164	133	117	164.5	67.9	25.0922	15.4	0
477	76	0	3	0	0		0	3	3	3	3	4	18	6	20	11	14	11	3.5	2.19	89	0.857143	4	1	1	49	10	11	70	64	18	19.7		16.2	3	19.2	0	0	1	1	0	115	90	68	161	59.6	22.9929	15.5	0
478	70	1	2	0	0		0	1552	1552	1552	1552	21	62	22	59	22	34	27	4.15	3.19	36	1.68675	4	3	1	59	10	10	50	30	70		15.7	51.7	15	66.7	1	0	0	1	0	114	80	68	152	38.7	16.7503	8.6	1
479	42	1	2	1	0		1	91	419	91	419	13	56	15	53	34	40	23	6.82	3.79	83	2.49267	4	1	0	51	6	10	63	62	5		11.6	37.7	15	52.7	0	1	0	1	0	101	62	126	147	91.2	42.2046	10	1
480	52	0	2	0	0		0	1533	1533	1533	1533	9	45	9	48	20	29	17	6.63	3.49	78	1.80995	4	1	1	61	10	11	62	53	32	19.1	15.2	33.9	15	48.9	0	1	0	0	0	116	68	65	172.2	85	28.665	11.9	1
481	77	1	2	0	0		0	36	36	36	36	18	51	20	55	31	41	19	5.6	4	60	3.92857	4	3	0	49	8	9	47	27	73	17.9	28.4	54	3	57	1	1	1	0	0	137	63	72	143.3	51.9	25.2741	14.3	0
482	48	0	4	1	1	1	1	69	135	69	135	9	33	16	38	32	34	30	3.43	2.14	100	1.16618	4	1	0	51	9	10	71	64	19		12	36.7	3	39.7	0	0	1	0	0	104	82	55	164.8	59.5	21.908	15.3	0
483	55	0	2	0	0		0	1519	1519	1519	1519	11	40	13	37	22	29	25	5.37	2.56	70	0.744879	4	1	0												1	0	0	1	0	160	94	110	173	97.6	32.6105	14.6	0
484	77	1	4	0	0		0	2	2	2	2	8	24	8	27	14	19	13	2.37	1.69	86	2.53165	4	3	1	50	11	10	39	27	59	14.3		37.2	3	40.2	0	0	1	0	0	146	86	68	153.5	44.2	18.7588	14.2	0
485	45	0	2	1	1	3	0	24	1511	1511	24	12	39	14	55	29	38	29	4.93	2.9	69	1.82556	3	1	1	68	8	10	63	53	35	25.5	8.5	42.8	15	57.8	0	1	0	1	0	85	74	66	179	59.2	18.4763	14.9	0
486	77	0	3	0	0		0	1508	1508	1508	1508	5	35	5	33	17	24	9	2.8	1.87	58	5.35714	2	1	0	56	10	8	74	59	39	46.8		94.1	15	109.1	0	0	1	1	0	115	73	88	162.4	55.5	21.0436	14.4	0
487	57	0	2	0	0		0	871	871	871	871	9	25	10	31	15	21	13	5.53	3.25	47	1.44665	4	1	0	54	10	9	81	67	34	22.6	15.5	23.5	3	26.5	0	0	0	1	0	115	78	67	171.5	68.7	23.3576	15.2	0
488	80	0	1	0	0		0	188	188	188	188	3	34	6	38	15	24	12	5.63	3.75	83	2.13144	4	2	1	38	11	11	55	44	41	16.8		27.7	3	30.7	0	0	0	0	0	108	81	76	167	55	19.721	13	0
489	70	1	1	0	0		0	1496	1496	1496	1496	4	22	4	25	11	16	9	4.17	2.61	109	1.67866	4	1	1	69	10	11	45	37	35	29.9	13	38.2	15	53.2	0	0	0	1	0	122	85	164	152.2	61.7	26.6352	12.6	0
490	36	0	2	0	0		0	4	4	4	4	8	36	9	35	16	24	11	6.87	3.62	70	1.89229	4	2	0	44	14	14	61	46	49	7.9		21.5	3	24.5	1	0	1	1	0	114	69	82	170	79.9	27.6471	17.3	0
491	70	0	4	1	1	1	1	34	280	34	280	21	53	17	59	28	40	34	3.43	2.02	76	1.74927	3	1	0	48	7	8	67	56	32			41.7	15	56.7	0	1	1	0	0	90	60	88	177.6	56.2	17.8176	12.5	1
492	34	0	2	0	0		0	987	987	987	987	10	36	11	30	16	22	13	8.73	3.49	67	1.03093	4	3	0	57	14	14	67	48	52	13.7	13.3	12.5	3	15.5	1	0	1	1	0	134	98	98	173	152.3	50.8871	14.6	0
493	71	1	4	0	0		0	1467	1467	1467	1467	10	34	4	34	15	24	15	3.37	2.41	84	2.67062	2	2	1	44	11	10	59	45	48	30.4	30	58.2	3	61.2	1	0	1	0	0	130	74	89	151	46.6	20.4377	8.5	1
494	77	0	4	1	0		1	85	1456	85	1456	9	58	14	67	21	39	31	3.64	2.14	67	2.1978	4	2	1	56	9	5	68	55	40	24	22.7	44.9	3	47.9	1	0	0	1	0	119	69	182	173	54.4	18.1764	13.9	0
495	68	0	4	0	0		0	1455	1455	1455	1455	12	47	13	51	28	37	28	3.37	2.25	87	2.67062	1	1	0	50	8	9	60	53	26	15.8	12	39.2	15	54.2	0	1	1	1	0	128	96	68	163	59.9	22.5451	15.9	0
496	64	0	2	0	0		0	1454	1454	1454	1454	13	45	13	46	24	33	24	4.7	2.76	86	1.91489	4	1	1	64	6	11	74	66	23	40.1	18.2	50.3	15	65.3	1	1	0	1	0	111	77	117	170	67	23.1834	15.1	0
497	74	0	1	0	0		0	1452	1452	1452	1452	3	30	3	34	11	21	12	4.8	2.82	76	1.875	4	2	1	57	11	12	58	46	42	22.5		22.1	3	25.1	1	0	1	0	0	160	119	131	171	62.1	21.2373	13.1	0
498	81	0	2	0	0		0	26	26	26	26	10	53	10	50	19	31	16	6.1	3.39	76	2.45902	4	3	1	53	10	10	51	30	72	35	22	62.7	3	65.7	0	1	1	0	1	154	93	89	170	71.6	24.7751	10.6	1
499	47	0	2	0	0		0	1445	1445	1445	1445	13	55	8	58	28	40	22	6.67	4.45	122	2.69865	4	1	1	58	9	9	48	39	39	15.9	15.9	48.7	15	63.7	0	0	0	1	0	119	91	167	165.5	55.1	20.1166	14.2	0
500	86	1	1	1	0		1	767	771	767	771	6	27	6	30	11	17	6	4.07	3.13	69	2.7027	4	3	1	44	9	8	40	28	58	14		30.7	3	33.7	1	0	1	0	0	127	57	105	145	44.4	21.1177	11.7	1
501	43	0	3	0	0		0	1441	1441	1441	1441	5	21	4	18	9	13	8	4.13	2.17	64	1.21065	4	1	1	43	11	11	64	56	27	8.9		22.6	3	25.6	1	0	1	1	0	156	131	118	179	74.4	23.2202	16	0
502	55	0	1	0	0		0	1441	1441	1441	1441	4	28	5	31	12	19	14	4.575	2.69	62	1.0929	4	3	1	58	12	12	68	49	52	15.1	15.2	27.2	3	30.2	0	0	0	0	0	136	79	100	177	59.2	18.8962	14.7	0
503	62	0	4	1	0		1	769	1440	769	1440	10	22	10	20	13	17	11	3.87	2.28	88	1.55039	4	1	1	53	9	11	56	53	13	11	11	31.6	15	46.6	1	0	0	0	0	124	89	121	170	68.3	23.6332	13.9	0
504	68	0	1	0	0		0	415	415	415	415	4	24	3	23	8	14	7	4.97	2.92	82	1.40845	4	2	1	55	8	8	66	51	45	11.2		18.1	3	21.1	0	1	0	1	0	94	54	102	163.8	66.4	24.748	16.4	0
505	66	1	1	0	0		0	551	551	551	551	6	48	9	41	14	23	13	4.47	3.19	73	2.23714	4	1	0	46	12	13	58	47	38	26.4	15.6	22.8	3	25.8	0	1	1	0	0	211	90	112	153	53.5	22.8545	13	0
506	85	1	2	1	1		1	84	110	84	110	10	29	10	29	21	23	16	3.13	2.61	106	2.23642	4	3	1	59	7	8	36	24	64	16.4	17.5	34.9	3	37.9	0	0	0	1	0	126	96	143	140	45.3	23.1122	11.7	1
507	70	0	3	0	0		0	1420	1420	1420	1420	4	25	3	23	7	12	4	3.43	2.14	77	2.33236	2	3	0	49	11	10	49	34	58	28.7		38.2	3	41.2	0	1	1	0	0	94	61	74	156	65.4	26.8738	13.4	0
508	77	1	1	0	0		0	313	313	313	313	4	24	6	22	7	13	6	4.47	3.44	69	1.566	4	3	0	51	12	12	48	36	50	20	18	47.9	3	50.9	1	0	0	0	0	150	90	83	141	57.2	28.7712	12.5	0
509	79	0	3	1	0		1	270	270	270	270	6	26	9	28	11	18	13	2.7	1.8	55	1.85185	4	1	0	34	11	11	56	41	35.4	15.9	17.1	30.5	3	33.5	1	0	1	0	0	250	168	144	165	46.7	17.1534	15	0
510	49	0	1	0	0		0	116	116	116	116	2	36	1	34	17	25	20	4.93	2.74	98	1.0142	2	3	1	57	11	10	59	40	59	20.8	11.8	34.7	15	49.7	0	0	0	1	0	137	86	134	173	74.6	24.9257	16	0
511	71	0	1	0	0		0	1406	1406	1406	1406	6	21	7	23	13	17	15	4.32	2.54	74	0.462963	4	1	1	58	11	11	60	49	37	11.5		24.4	3	27.4	0	0	0	0	0	145	99	90	167.8	70.2	24.9318	12.2	1
512	36	0	4	0	0		0	14	14	14	14	8	28	7	31	15	23	19	5	2.38	76	0.8	4	1	0	59	11	12	66	53	39	14.2		6.8	3	9.8	0	0	1	1	0	170	96.1	84	170	96.1	33.2526	15.7	0
513	76	1	1	1	0		1	438	1288	438	1288	4	39	7	41	17	26	17	6.68	4.18	57	1.34731	2	3	0	50	10	9	66	49	50	26.5		41.2	3	44.2	0	1	0	1	0	140	73	65	150.2	65	28.812	11.5	1
514	81	0	1	0	0		0	1274	1274	1274	1274	7	26	11	31	17	23	12	4.2	3	83	2.61905	4	2	1	47	10	8	59	46	44	10.8		44.2	15	59.2	1	0	0	0	0	125	73	93	159	58.2	23.0212	13.6	0
515	61	0	2	1	1	3	0	57	1391	1391	57	8	53	9	59	28	39	23	4.65	2.91	100	3.44086	3	1	0	55	7	8	61	54	25	14.5	12	41.2	15	56.2	0	1	0	1	0	94	74	104	167	66	23.6652	15.5	0
516	83	0	3	0	0		0	1385	1385	1385	1385	7	23	6	24	11	15	12	3.77	2.36	84	0.795756	4	2	1	43	9	9	42	32	48			24	15	39	0	0	1	0	0	97	76	84	166.5	59.5	21.4629	11.6	1
517	56	0	2	0	0		0	307	307	307	307	10	27	12	24	14	17	12	7.1	3.74	97	0.704225	4	3	0	45	11	11	59	42	55	10.6			3		0	1	0	1	0	126	62	98	175.4	75.2	24.4432	10.7	1
518	79	1	2	0	0		0	743	743	743	743	11	31	13	38	16	27	14	4.73	3.15	80	2.74841	1	1	0	41	11	10	61	52	31	10.1		26.8	3	29.8	1	0	1	1	0	102	56	90	153	59.5	25.4176	9.2	1
519	65	1	3	0	0		0	1317	1317	1317	1317	4	29	4	30	12	20	12	3.7	2.47	85	2.16216	4	2	1	44	10	10	54	43	41	17.5	17.9	35.3	3	38.3	1	0	1	0	0	122	85	92	168	49	17.3611	13.7	0
520	62	0	4	0	0		0	266	266	266	266	10	42	12	42	22	29	20	3.57	1.88	63	2.52101	4	2	1	56	13	13	54	44	40	17.1	14	39.7	3	42.7	1	1	1	1	0	135	98	82	171	80.1	27.393	14.7	0
521	53	0	4	0	0		0	187	187	187	187	15	81	14	82	31	56	31	3.07	1.92	75	8.14332	2	1	1	56	14	8	62	53	32	60.1	9.3	54.1	15	69.1	1	0	1	1	0	90	40	67	160.3	60.9	23.7001	13.8	0
522	77	0	1	0	0		0	5	5	5	5	5	15	3	16	12	14	10	5.17	2.93	73	0.773694	4	1	0	57	12	12	58	50	29	17.3		18.1	3	21.1	0	0	1	0	0	202	141	135	170	70.6	24.4291	13.3	0
523	54	0	4	1	0		1	45	1375	45	1375	19	53	29	54	36	42	27	4.27	2.37	124	3.51288	4	1	0	64	8	10	65	59	20	26.2	8.9	47.8	8	55.8	1	1	1	1	0	111	73	124	162	76.7	29.2257	17.5	0
524	76	0	1	0	0		0	759	759	759	759	6	31	7	30	10	14	9	5.24	3.49	71	0.954198	1	3	0	63	12	10	59	40	60	21.8	18	39.7	3	42.7	0	0	1	0	0	120	59	68	157.7	50.4	20.266	12.5	1
525	74	1	3	0	0		0	9	9	9	9	3	31	3	38	15	24	15	2.73	2.1	78	3.2967	4	1	1	53	10	11	59	52	24	21.3		34.6	3	37.6	1	0	1	1	0	99	77	100	145	43.1	20.4994	14.7	0
526	86	1	2	1	0		1	1344	1364	1344	1364	10	43	11	37	21	26	19	3.9	2.6	73	1.79487	1	1	0	52	9	10	62	52	34	20.1		5.9	3	8.9	0	1	0	0	0	182	106	103	152	50.3	21.7711	12.7	0
527	69	1	1	0	0		0	18	18	18	18	3	34	5	32	9	17	8	4.96	3.82	50	1.81452	2	3	0	60	11	11	60	38	65	28.1	25.6	36.8	3	39.8	1	0	0	1	0	130	52	58	150	54.3	24.1333	8.7	1
528	78	0	4	0	0		0	1246	1246	1246	1246	15	45	15	40	21	29	20	2.87	1.79	70	3.13589	2	3	1	63	13	13	50	37	52	23.2	14.7	37.7	3	40.7	1	1	0	0	0	119	75	89	159	64.7	25.5923	16.8	0
529	58	1	2	0	0		0	108	108	108	108	9	58	12	61	35	45	30	5.5	3.24	87	2.72727	2	3	1	55	8	9	44	31	56		11.4	34.2	3	37.2	0	0	1	1	0	121	108	88	154.7	73.4	30.6701	14.4	0
530	84	0	3	1	0		1	20	130	20	130	2	23	2	19	8	13	8	3.82	2.39	77	1.3089	4	3	0	38	11	9	45	34	50	18.6	19.8	19	3	22	1	1	0	0	0	150	80	100	160.3	66.2	25.7627	13.7	0
531	61	0	4	0	0		0	721	721	721	721	9	27	12	26	20	23	18	3.8	1.9	90	1.31579	4	1	1	55	9	8	64	57	22	21.8	12.7	35.3	15	50.3	1	1	0	1	0	124	108	133	172	100	33.8021	15.4	0
532	64	0	4	0	0		0	1334	1334	1334	1334	19	53	16	53	31	40	31	4.16	2.31	91	2.16346	4	1	1	61	9	9	66	60	19	11.8	10	39.6	15	54.6	1	1	0	1	0	106	71	71	170	77.3	26.7474	16.3	0
533	55	0	2	0	0		0	489	489	489	489	9	40	11	38	19	26	24	4.43	2.61	60	0.451467	4	1	0	50	11	11	59	56	10	17.1	10	30.3	15	45.3	1	0	1	1	0	112	72	88	155.3	71.7	29.7287	16.9	0
534	72	0	2	0	0		0	1326	1326	1326	1326	10	38	11	36	17	25	14	5.55	3.26	69	1.98198	2	2	1	57	11	12	46	35	49	43.9		23.3	3	26.3	1	1	1	1	0	158	60	68	164	69.7	25.9146	8.9	1
535	77	0	1	0	0		0	1323	1323	1323	1323	7	32	10	37	21	27	15	3.8	2.53	52	3.15789	4	1	0	57	9	8	65	57	24	27.5	23	45.2	3	48.2	1	0	1	1	1	158	118	108	159	55.2	21.8346	14.2	0
536	55	0	1	0	0		0	1319	1319	1319	1319	7	29	7	27	12	18	9	7.07	3.72	72	1.27298	4	1	0	49	11	13	63	55	27	25.2		24.8	3	27.8	1	1	1	1	0	134	75	67	167.5	78.5	27.9795	16.8	0
537	72	1	3	1	0		1	18	107	18	107	6	36	7	34	20	26	19	3.67	2.29	124	1.90736	4	3	1	52	12	11	46	29	67	14.3		28.1	3	31.1	1	0	0	1	0	130	95	102	162.1	64	24.3564	14.7	0
538	74	1	4	0	0		0	69	69	69	69	11	69	17	66	30	47	31	2.4	1.71	85	6.66667	2	1	0	48	8	9	73	62	30	25.8	14	58.6	8	66.6	0	1	1	0	0	82	41	95	152	39.8	17.2265	12.7	0
539	49	0	2	0	0		0	1314	1314	1314	1314	13	42	16	42	24	32	28	5.5	3.06	91	0.727273	4	1	0	51	8	8	72	63	25	24.1	14.2	40.2	15	55.2	0	0	0	1	0	89	70	114	176	67.7	21.8556	12.7	1
540	49	0	1	0	0		0	623	623	623	623	4	29	-1	31	11	18	5	7.57	4.45	81	1.71731	4	1	0	49	10	10	61	52	31	16.9			3		1	1	1	1	0	141	94	84	158.7	76	30.1759	14.7	0
541	48	0	1	0	0		0	372	372	372	372	2	36	5	30	11	19	12	5.15	2.58	67	1.35922	4	2	0	49	10	11	71	55	45	22.1		19.6	3	22.6	1	0	0	1	0	201	154	120	168	88	31.1791	18.2	0
542	54	1	2	0	0		0	1307	1307	1307	1307	12	25	14	25	17	21	15	5.2	3.25	63	1.15385	4	1	0	33	8	9	59	50	33	4.2		13.3	3	16.3	0	0	0	0	0	113	76	86	162.5	60.2	22.7976	14.3	0
543	38	0	2	1	0		1	78	1306	78	1306	12	39	15	32	17	23	14	6.62	3.89	68	1.35952	4	3	0	34	14	22	40	22	77	9.6		14.6	3	17.6	0	0	1	1	0	113	64	65	172	63	21.2953	16.1	0
544	65	0	1	0	0		0	1229	1229	1229	1229	6	28	10	37	25	31	23	4.4	2.59	86	1.81818	2	3	0	49	11	11	66	47	54	9.6		14.9	3	17.9	1	0	0	1	0	130	58	88	165	62.2	22.8466	14	0
545	52	0	1	0	0		0	1126	1126	1126	1126	6	34	8	34	17	23	16	5.3	2.52	67	1.32075	4	1	1	57	10	10	61	50	36	14.3		8.1	3	11.1	0	0	0	1	0	133	82	76	175	88.2	28.8	14.8	0
546	69	1	4	0	0		0	1301	1301	1301	1301	8	29	8	32	18	23	16	4.17	2.32	98	1.67866	4	1	1	53	8	10	67	56	33	22.1	17	28	3	31	1	0	1	1	0	148	100	97	161	71.6	27.6224	14.5	0
547	90	1	4	1	1	1	1	114	178	114	178	10	41	13	39	20	28	21	3.2	2.29	64	2.1875	2	3	1	55	10	10	42	26	68	26.4	28.8	48.6	3	51.6	0	0	1	1	0	87	51	67	147.4	46.4	21.3562	10.7	1
548	41	0	3	0	0		0	1298	1298	1298	1298	7	30	6	36	16	24	20	4.67	2.46	57	0.856531	3	1	0	58	10	10	75	67	22	38.1	10	33.4	8	41.4	0	0	0	1	0	111	76	102	170.2	108.4	37.4206	14.7	0
549	67	0	1	0	0		0	1295	1295	1295	1295	5	28	8	35	16	25	13	4.5	2.5	114	2.66667	3	3	1	65	17	11	46	32	58	16.7	15.3	28.4	15	43.4	1	0	0	1	0	128	90	140	165	76.4	28.0624	17.4	0
550	76	0	3	0	0		0	1294	1294	1294	1294	5	29	6	32	18	23	13	4.4	2.44	70	2.27273	4	1	1	66	12	12	63	54	28	18.4	14	47.6	15	62.6	1	1	0	1	0	157	111	111	160	73	28.5156	13.6	0
551	71	0	1	1	0		1	35	1287	35	1287	2	22	1	25	11	16	9	4.1	2.56	76	1.70732	4	1	1	54	9	10	67	60	22	18.4		36.7	15	51.7	1	1	0	1	0	110	88	131	169	57.8	20.2374	15.2	0
552	82	1	4	1	0		1	160	856	160	856	8	37	8	39	15	26	14	3.43	2.29	76	3.49854	1	3	1	55	9	8	52	37	56	29.8	10.2	50.3	8	58.3	1	1	1	1	0	150	96	139	146	57.6	27.022	11.9	1
553	42	0	2	0	0		0	1274	1274	1274	1274	8	36	12	30	12	18	12	4.95	3.24	64	1.21212	4	1	0	33	7	7	64	54	31	13	14.6		3		0	1	0	0	0	129	72	77	164.5	51.2	18.9207	13.7	0
554	79	1	1	0	0		0	48	48	48	48	2	17	4	16	9	12	6	3.7	3.04	77	1.62162	4	1	0	29	9	10	54	47	28	2.9		12	3	15	0	1	0	0	0	136	61	110	154	39	16.4446	10.3	1
555	60	0	1	0	0		0	151	151	151	151	7	32	7	31	19	24	19	4.03	2.58	86	1.24069	2	3	1	58	13	15	69	50	53	14.9		34.1	3	37.1	1	0	1	1	0	123	58	89	166	46.6	16.911	14.5	0
556	55	0	3	0	0		0	1264	1264	1264	1264	4	18	4	20	9	13	7	3.43	2.06	63	1.74927	4	2	1	35	10	9	50	39	44	15.4		16.2	3	19.2	1	0	0	1	0	178	142	172	170	64.4	22.2837	13.6	0
557	73	0	2	0	0		0	105	105	105	105	8	27	5	30	11	20	12	8	4.61	77	1	2	3	1	52	10	10	49	31	66	13			15		0	0	0	1	1	99	56	80	170.3	64.6	22.2743	9.1	1
558	51	0	2	0	0		0	1257	1257	1257	1257	14	41	22	39	22	28	22	6.5	3.32	89	0.923077	4	1	0	44	10	10	72	65	21	20		25.2	3	28.2	1	1	0	1	0	122	90	95	170	84	29.0657	17.4	0
559	82	1	2	1	0		1	94	1252	94	1252	8	26	11	26	19	24	14	5.21	3.73	91	1.91939	4	2	1	49	8	9	54	42	43	16.1	12.1	41	3	44	1	1	0	1	0	141	101	137	144.5	48.9	23.4193	12.8	0
560	61	1	2	0	0		0	1252	1252	1252	1252	8	32	7	35	15	23	15	4.6	3.31	57	1.73913	2	3	1	68	8	9	50	34	60			28.9	3	31.9	0	0	0	0	0	112	52	71	157.1	43.1	17.4632	14	0
561	84	0	4	1	0		1	14	1246	14	1246	12	32	13	35	15	24	17	2.73	1.84	110	2.5641	4	1	1	35	9	9	43	37	30	13.9		25.2	8	33.2	0	0	0	0	0	141	84	112	168	48.8	17.2902	11.7	1
562	72	0	3	0	0		0	5	5	5	5	6	33	5	33	14	22	14	4.3	2.15	60	1.86047	4	3	1	60	11	12	51	34	62	14.2	19	24.4	3	27.4	1	1	1	0	0	142	62	77	170.2	90.6	31.2758	15.9	0
563	86	0	2	0	0		0	797	797	797	797	13	36	13	35	14	23	18	4.25	2.93	43	1.17647	4	3	1	47	13	12	42	24	75	22.2	15	22.1	3	25.1	1	0	0	1	0	134	73	71	154	58.2	24.5404	13.7	0
564	81	0	1	0	0		0	1224	1224	1224	1224	4	31	5	28	11	18	11	5.9	3.4	70	1.18644	4	3	1	65	12	12	44	33	50	12		24.7	3	27.7	1	1	0	1	0	139	57	54	169	65.8	23.0384	13	0
565	74	0	2	0	0		0	1224	1224	1224	1224	11	47	15	42	25	34	26	3.8	2.54	101	2.10526	2	3	1	60	13	14	68	41	69	17.5		31.6	3	34.6	1	0	1	1	0	124	50	90	154.5	49.5	20.7371	13.2	0
566	55	1	1	1	0		1	290	1217	290	1217	7	36	8	30	13	21	16	4	2.68	65	1.25	4	1	0	42	10	11	54	44	39	17.7	23.3	28.7	3	31.7	1	0	1	1	0	107	72	76	157.7	53.7	21.5929	10.3	1
567	59	0	2	0	0		0	350	350	350	350	13	44	17	43	25	33	18	6.07	3.23	72	2.47117	4	1	0	54	8	9	77	64	32	16.9	11.2	14.4	3	17.4	0	1	1	1	0	115	78	80	163.7	82.1	30.637	14.9	0
568	49	1	3	0	0		0	108	108	108	108	3	39	9	41	12	26	21	3.2	2.3	72	1.5625	2	3	0	55	6	7	53	36	60	15.2		35.3	3	38.3	0	0	1	0	0	80	52	78	161	48	18.5178	12	0
569	50	0	2	0	0		0	202	202	202	202	12	51	15	49	22	33	22	5.1	2.73	57	2.15686	4	1	0	44	13	13	56	51	19	24.5	22	54.5	15	69.5	1	0	0	0	0	170	116	90	170	75	25.9516	15.5	0
570	51	0	2	0	0		0	49	49	49	49	11	37	11	36	23	24	18	5.5	2.99	124	1.09091	4	2	1	43	8	8	52	41	41	12.5	12.3	31.3	15	46.3	1	1	0	1	0	127	81	174	169	80.9	28.3253	14.2	0
571	81	0	2	0	0		0	794	794	794	794	12	42	12	40	20	28	22	4.7	2.67	51	1.2766	4	1	0	53	11	11	61	51	34	20.4	28	40.2	3	43.2	1	0	1	1	0	139	53	50	162.5	67.2	25.4485	11.1	1
572	65	0	2	1	0		1	477	547	477	547	18	49	19	43	22	32	19	7.25	4.35	61	1.7931	4	3	1	65	12	10	45	26	74	17.3	15	41.2	15	56.2	0	0	0	0	0	100	61	91	166	64	23.2254	11.6	1
573	68	0	4	0	0		0	1183	1183	1183	1183	8	28	8	25	11	18	15	3.63	2.32	80	0.826446	4	3	1	55	11	11	49	34	58	17.6		23	3	26	1	1	1	0	0	167	115	154	160.4	55.6	21.6106	14.3	0
574	72	1	1	0	0		0	119	119	119	119	5	26	7	27	9	15	9	6	4.56	68	1	2	3	0	51	14	13	55	36	63	21.8	23.2	23.7	3	26.7	1	0	1	0	0	104	64	92	150	41.8	18.5778	13.9	0
575	48	1	1	0	0		0	693	693	693	693	5	18	6	17	12	15	8	5.73	3.58	73	1.22164	4	1	0	42	7	9	70	64	18		21	34.8	15	49.8	0	0	1	0	0	114	77	65	158.5	59.2	23.5648	14.3	0
576	81	0	4	0	0		0	1162	1162	1162	1162	12	35	14	33	16	23	20	2.87	1.7	52	1.0453	2	3	1	57	10	11	53	37	57	14	20	63.5	8	71.5	1	1	0	1	0	126	93	78	160	65	25.3906	14.1	0
577	48	1	2	1	0		1	263	1155	263	1155	9	35	10	34	16	23	13	7	4	89	1.42857	3	3	0	52	18	15	49	34	58	28.6	17		15		1	0	0	1	0	113	74	74	161.5	64.5	24.7295	12.5	0
578	78	1	1	0	0		0	1148	1148	1148	1148	7	33	7	33	13	21	13	4.27	2.82	47	1.87354	4	3	1	56	10	9	50	36	53	20.7	13.4	33.2	8	41.2	1	0	0	1	0	141	99	139	153	62.6	26.7419	14.8	0
579	28	0	2	1	1	3	0	16	1140	1140	16	21	58	19	55	39	44	37	4.5	2.71	106	1.55556	3	1	0	44	7	7	73	66	20	10.9	13	19.9	15	34.9	0	0	0	1	0	89	66	113	174	60	19.8177	16.9	0
580	41	0	2	0	0		0	156	156	156	156	12	33	14	28	16	20	13	6.2	3.49	55	1.12903	4	2	0	43	8	9	61	45	49	17.2	19.4	19.4	3	22.4	1	0	1	0	0	134	64	72	166.2	70.2	25.4141	15.3	0
581	79	0	1	1	0		1	4	1126	4	1126	1	41	4	55	28	41	26	5.77	4.2	100	2.59965	2	1	0	47	9	11	58	48	36	40.3	17	35.9	3	38.9	0	0	0	1	0	123	71	103	152.1	48.9	21.1373	9.9	1
582	78	1	2	0	0		0	1123	1123	1123	1123	10	39	11	31	17	23	15	6.9	5.05	66	1.15942	2	3	0	57	12	11	51	32	67	20.7		31.1	3	34.1	1	0	1	1	0	135	69	90	144	48	23.1481	9.5	1
583	47	1	2	0	0		0	1106	1106	1106	1106	17	50	14	50	28	37	27	5.3	2.93	80	1.88679	4	2	0	50	10	10	52	42	41	32.1	15	41.8	15	56.8	1	1	1	1	0	146	89	85	165.5	72.7	26.5423	11.2	1
584	33	0	1	0	0		0	428	428	428	428	3	31	5	34	16	23	15	4.13	2.63	76	1.93705	4	1	0	43	10	10	65	59	21	19.3	16	27.3	3	30.3	1	0	0	1	0	176	123	120	164.2	54.6	20.251	15.2	0
585	79	0	1	0	0		0	30	30	30	30	3	34	4	29	10	18	6	4.03	2.64	64	2.97767	1	3	1	47	8	9	52	36	58	14.1	23.2	64.4	3	67.4	0	0	0	0	0	140	90	120	169	55.9	19.5721	10.5	1
586	70	1	2	1	0		1	109	130	109	130	12	65	14	68	24	45	20	6.87	4.98	65	3.63901	4	3	0	52	11	10	57	38	61	20.9	22	53	3	56	1	0	1	1	0	142	66	50	149.5	45.7	20.4472	8.6	1
587	55	0	1	1	1		1	39	63	39	63	6	30	8	26	12	16	9	7.37	3.59	79	0.949796	3	3	1	43	16	15	48	33	59	24.3	20.7		8		0	0	1	0	0	99	59	78	180	81	25	11.8	1
588	81	0	2	1	0		1	322	1075	322	1075	10	37	9	35	18	23	19	5.5	3.05	63	0.727273	4	3	1	50	11	11	54	37	59	14.4	17	48.2	3	51.2	1	1	1	0	0	126	75	88	162	75.4	28.7304	14.2	0
589	65	0	4	0	0		0	955	955	955	955	9	34	7	34	19	25	19	3.5	1.97	59	1.71429	4	1	1	57	13	11	76	66	24	19.6	11.8	28.6	3	31.6	0	1	0	1	0	105	53	80	178	64	20.1995	14.1	0
590	82	0	4	1	1	2	0	48	48	48	48	10	33	12	30	18	22	19	3.43	2.01	56	0.874636	1	1	0	48	9	7	65	55	34.4	14.6	12.4	27.4	3	30.4	0	0	1	0	1	112	61	66	167	64.9	23.2708	15.5	0
591	88	0	2	1	0		1	119	721	119	721	9	41	14	33	18	24	19	5.3	3.44	64	0.943396	1	3	1												1	1	1	0	0	141	54	73	159	56.9	22.507	11.1	1
592	86	1	2	0	0		0	1043	1043	1043	1043	13	44	14	39	18	25	13	8.4	5.59	98	1.42857	2	3	0	46	12	12	40	23	75	15.9		34.7	3	37.7	1	1	0	0	0	130	64	90	145	59	28.0618	9.1	1
593	53	0	3	0	0		0	429	429	429	429	7	34	9	39	21	28	21	4.9	2.46	58	1.42857	4	1	0	50	9	9	73	62	32		14.2	6.4	3	9.4	1	1	1	0	1	147	92	68	175	82.5	26.9388	14.5	0
594	77	0	2	0	0		0	939	939	939	939	9	37	9	29	13	19	13	5.17	3.19	52	1.16054	4	3	1	48	11	11	65	47	52.6	13		23.5	3	26.5	0	0	1	1	0	236	163	139	164	62.7	23.312	15.2	0
595	84	1	3	0	0		0	205	205	205	205	2	26	5	27	11	17	12	2.8	2.4	51	1.78571	1	2	0	49	11	10	53	38	47.6	12.8	18	65.6	3	68.6	1	1	0	0	0	110	50	60	138	38.4	20.1638	7.5	1
596	69	0	2	0	0		0	15	15	15	15	15	39	17	37	21	26	19	5.89	2.69	55	1.18846	4	3	0	41	16	15	45	28	66			21.4	3	24.4	1	1	1	1	0	100	66	61	176	95	30.6689	15.1	0
597	74	0	1	0	0		0	1029	1029	1029	1029	6	26	6	24	7	12	10	5.07	3.44	60	0.394477	4	1	1	44	10	9	58	51	26	21.2	19	13.8	3	16.8	0	0	0	0	0	97	52	84	161	49	18.9036	8.6	1
598	77	0	1	0	0		0	122	122	122	122	6	21	8	22	10	14	8	4	2.97	71	1.5	1	1	0	41	11	10	56	47	34.2	8.6		18.2	3	21.2	1	0	0	0	1	151	86	125	156	43.7	17.9569	14.7	0
599	60	0	3	0	0		0	1022	1022	1022	1022	5	25	8	28	13	17	8	4.44	2.47	71	2.02703	4	1	0	59	9	10	59	53	36.5	23.7	12	47.3	15	62.3	1	1	0	1	0	144	118	108	165	82.1	30.1561	14.9	0
600	52	0	2	0	0		0	1022	1022	1022	1022	10	51	12	40	20	29	19	6.13	3.39	63	1.63132	1	1	0	50	10	11	54	41	36.4	32.4		16.9	3	19.9	1	1	1	1	0	131	76	83	163	78.7	29.621	11.4	1
601	75	0	2	0	0		0	979	979	979	979	11	56	13	50	20	32	19	6.07	3.59	70	2.14168	2	3	1	76	12	11	56	37	71.1		12.5	37.6	15	52.6	0	0	0	0	0	126	61	75	166	64	23.2254	11	1
602	63	1	3	1	1		0	15	15	15	15	6	36	7	33	16	24	18	3.43	2.13	69	1.74927	3	1	0	43	7	8	87	79	20.2	24.4		5.5	3	8.5	1	0	0	1	0	119	79	106	157	60.2	24.4229	11.5	1
603	77	0	4	0	0		0	114	114	114	114	9	39	11	40	21	29	21	4.4	2.48	73	1.81818	4	1	0	45	8	10	60	53	21.4	26.8	18	30.5	3	33.5	0	0	0	1	0	120	78	73	173	60.8	20.3147	13.1	0
604	77	0	2	0	0		0	268	268	268	268	10	51	5	56	18	34	19	10.3	6.33	73	1.45631	2	3	1	80	11	12	74	49	71.5	16.3	14.9	59.2	15	74.2	1	0	1	0	0	128	75	70	170	70.8	24.4983	6.6	1
605	47	0	2	0	0		0	1008	1008	1008	1008	9	44	12	37	20	27	22	5.55	3.2	76	0.900901	4	1	0	44	8	8	74	69	12		23.4	40.2	15	55.2	0	0	0	1	0	87	74	105	172.9	68.7	22.9809	11.7	1
606	71	1	4	0	0		0	485	485	485	485	12	33	9	35	20	24	18	2.67	1.81	87	2.24719	4	2	1	47	8	9	43	33	43	23	16	32.3	3	35.3	0	0	0	0	0	111	84	105	149	55.2	24.8637	14.4	0
607	82	1	2	1	0		1	218	994	218	994	9	37	13	39	17	24	19	3.83	3.25	60	1.30548	2	3	0	46	15	13	36	23	62.9	29.7		25.2	3	28.2	0	0	0	0	0	118	63	71	129	42.6	25.5994	9.6	1
608	54	0	4	0	0		0	987	987	987	987	10	34	10	35	22	27	18	3.63	2.19	90	2.47934	2	1	1	63	7	8	75	67	23	27.3	10.7	38.7	15	53.7	0	1	0	1	0	93	82	82	165.6	64.6	23.5566	13.8	0
609	52	0	3	0	0		0	83	83	83	83	7	30	12	27	15	19	9	5.27	2.45	72	1.89753	4	1	0	52	13	12	64	58	31.6	23.6		17.1	3	20.1	1	1	1	1	0	111	83	96	170	105.8	36.609	14.7	0
610	51	0	3	0	0		0	980	980	980	980	5	29	7	29	14	19	14	4	2.08	82	1.25	4	1	0	49	9	13	75	69	17	24.8	13	22.4	15	37.4	0	0	1	1	0	90	62	76	170	83.3	28.8235	15.9	0
611	37	0	4	0	0		0	980	980	980	980	10	39	13	38	25	31	25	3	1.51	66	2	4	1	0	51	13	13	66	59	26.1	17.7	16.9	41.5	15	56.5	0	0	1	1	0	148	112	112	176.5	84.2	27.0285	14.5	0
612	87	1	2	0	0		0	897	897	897	897	9	48	9	43	19	30	18	4.6	3.58	75	2.6087	3	3	1	49	8	9	48	34	57.4	35.3		30.5	3	33.5	1	0	0	0	0	135	92	92	140	50	25.5102	12.3	0
613	55	1	2	0	0		0	135	135	135	135	11	38	16	28	14	21	16	7.43	4.13	77	0.672948	4	3	0	46	11	12	58	41	57.9	16.9	19.6		3		0	1	1	1	0	190	90	120	159	78	30.8532	14.1	0
614	67	0	2	0	0		0	969	969	969	969	19	28	16	31	25	29	22	5.1	3	46	1.37255	4	1	0	58	11	12	69	54	32.9	38.4	21	60	15	75	1	0	0	1	0	100	62	42	156	70	28.764	16.6	0
615	71	0	2	0	0		0	966	966	966	966	9	37	9	34	16	24	15	4.7	2.69	64	1.91489	4	3	1	60	12	13	53	31	72	25.5	19.1	26.6	3	29.6	1	1	1	0	0	149	82	88	165	68.4	25.124	11.7	1
616	75	0	4	1	0		1	19	963	19	963	9	25	8	24	16	19	13	4.01	1.88	112	1.49626	4	3	1	65	9	10	54	37	64.8	9.2		21.3	3	24.3	1	1	1	1	0	85	50	60	172	99.1	33.4978	17.1	0
617	86	0	4	0	0		0	962	962	962	962	9	23	9	26	20	22	12	4.05	2.46	92	2.46914	4	3	1	54	13	13	57	36	54.6	15.6	25	20.1	3	23.1	1	0	0	1	0	135	106	137	167	58	20.7967	11.9	1
618	47	0	4	0	0		0	956	956	956	956	8	35	8	33	20	26	22	5.05	2.23	111	0.792079	4	1	1	58	11	10	57	51	10.3	11.2	15	22.5	3	25.5	1	1	0	1	0	106	68	75	179	109.7	34.2374	12.2	1
619	78	1	1	1	0		1	31	955	31	955	6	31	8	31	12	18	12	4.09	2.6	63	1.46699	4	1	1	56	7	7	61	55	32.6	18.7	11.2	35.2	8	43.2	0	1	0	0	0	99	58	160	157	57.9	23.4898	9.4	1
620	69	0	4	0	0		0	952	952	952	952	8	62	13	63	30	42	25	3.8	2.2	75	4.47368	1	1	0	57	9	10	61	49	21	49.6	10	54.4	15	69.4	1	1	1	1	0	99	66	82	167	61	21.8724	12	1
621	81	0	2	0	0		0	952	952	952	952	10	40	13	48	15	30	22	5.6	3.22	59	1.42857	4	2	1	45	10	10	51	40	63.5	11.9		46.2	3	49.2	1	1	1	0	1	177	77	89	162	64.5	24.577	12	1
622	40	0	3	0	0		0	949	949	949	949	5	37	8	37	18	25	20	4.77	2.42	56	1.04822	2	1	0	49	9	10	82	69	21.3	14.9	20.3	33.8	3	36.8	0	0	0	1	0	142	71	150	176	80	25.8264	11.3	1
623	34	0	2	0	0		0	945	945	945	945	10	32	9	31	19	23	15	6.97	3.16	94	1.14778	4	1	0	54	14	14	74	62	14.5		14	25.1	15	40.1	1	1	0	1	0	152	110	135	182	109	32.9067	14.2	0
624	82	0	1	1	0		1	937	942	937	942	6	32	9	26	12	16	7	4.83	2.93	74	1.86335	4	1	0	41	8	7	65	55	33.3	21.7		22.9	3	25.9	0	1	1	0	0	102	60	85	156.6	65.1	26.5459	12.9	1
625	80	1	2	0	0		0	937	937	937	937	10	43	14	49	18	30	16	4.83	3.22	72	2.89855	3	3	0	53	10	9	48	36	53.7	30.3	15.4	46.5	15	61.5	0	0	0	0	0	106	72	82	153.2	50.7	21.6018	9.9	1
626	78	1	1	0	0		0	929	929	929	929	3	36	6	31	13	19	9	4.05	3.05	92	2.46914	2	3	0	37	11	11	47	34	54	26.1		25.6	3	28.6	0	1	0	0	0	119	64	96	154	40	16.8663	10.2	1
627	66	0	1	0	0		0	411	411	411	411	2	31	5	28	9	17	7	7.23	4.07	88	1.38313	1	2	0	47	11	12	55	44	41	31.6	22	45.2	15	60.2	0	1	0	0	0	126	84	89	170.9	81.4	27.8702	13.6	0
628	75	0	3	0	0		0	927	927	927	927	4	24	5	21	9	14	11	4.1	2.42	74	0.731707	4	1	1	53	9	8	53	43	23	13.3	14.2	28.4	3	31.4	0	0	0	0	0	105	84	61	170.1	61.9	21.3935	15.5	0
629	79	1	3	1	1	1	1	51	78	51	78	3	39	2	40	15	27	14	2.73	2.42	70	4.7619	4	3	1	61	9	11	39	25	60		11	66.7	15	81.7	0	1	1	0	0	82	54	88	137	34.6	18.4347	10.5	1
630	57	0	1	0	0		0	806	806	806	806	5	24	6	25	13	17	8	5.67	3.15	73	1.5873	4	1	0	45	13	11	53	42	35.2	11.3	20	4.7	3	7.7	1	0	0	1	0	100	64	65	172	67.5	22.8164	13.7	0
631	47	1	1	0	0		0	924	924	924	924	4	39	8	42	6	20	8	3.59	2.66	70	3.34262	4	2	0	48	10	9	46	36	45	14.8		24.8	3	27.8	0	0	0	0	0	103	47	71	143.8	46.5	22.4872	12.5	0
632	72	0	3	1	0		1	87	923	87	923	7	37	10	34	16	23	15	3.74	1.98	58	2.13904	4	1	0	59	10	8	76	58	33.7	17.2		32.6	3	35.6	1	0	0	1	0	110	81	58	168.3	82	28.9498	15.1	0
633	75	0	1	0	0		0	921	921	921	921	5	38	0	35	15	23	14	6.13	3.5	72	1.46819	2	3	0	52	14	13	50	36	53	23.4		19.2	3	22.2	1	1	1	1	0	132	81	81	168	66	23.3844	13.2	0
634	75	1	2	1	0		1	155	917	155	917	8	55	7	55	18	33	13	6.08	4.19	64	3.28947	4	3	1	62	13	12	48	34	52.2	32.2	11	60.2	15	75.2	1	1	0	1	0	127	71	92	156.2	56.7	23.2392	9.5	1
635	53	0	2	0	0		0	654	654	654	654	13	82	13	80	36	51	17	6.73	3.28	86	5.05201	4	1	0	51	11	11	68	56	33.7	19.8	11.1	53.6	3	56.6	1	1	1	1	0	151	78	88	170	94	32.526	15.1	0
636	29	0	2	0	0		0	855	855	855	855	16	65	17	64	31	44	32	7.74	3.9	66	1.55039	4	1	0	59	12	13	55	46	15.3		18.8	41.2	15	56.2	0	0	0	1	0	162	115	93	170	76	26.2976	10.6	1
637	85	0	2	0	0		0	1	1	1	1	9	38	15	35	14	23	17	6.03	3.55	79	0.995025	4	3	0	46	12	12	50	33	64.6	15.1	27.9	32.4	3	35.4	1	0	0	0	0	139	59	53	165	64	23.5078	7.1	1
638	76	0	2	0	0		0	903	903	903	903	12	42	14	41	17	25	22	5.4	3.12	42	0.555556	3	2	1	65	11	10	57	44	42.6	14.5	25.7	41.4	3	44.4	0	1	0	1	0	89	43	41	165	69.2	25.4178	9.9	1
639	64	1	1	0	0		0	882	882	882	882	7	31	11	32	12	19	14	4.54	2.85	48	1.10132	4	1	0	47	10	10	64	55	33.6	19.4		26.3	3	29.3	1	1	1	0	0	156	102	88	151.1	62.2	27.2434	12.5	0
640	59	0	1	0	0		0	875	875	875	875	2	14	2	18	5	8	3	5.64	3.54	75	0.886525	3	3	0	36	16	14	39	24	67.5	14.6		8.6	3	11.6	0	0	0	0	0	109	64	75	167	51.8	18.5736	11.7	1
641	72	1	2	0	0		0	875	875	875	875	10	59	17	51	23	36	30	5.65	3.92	106	1.06195	2	3	0	53	10	10	42	25	60.8			27.2	3	30.2	0	0	0	0	0	116	73	88	157	47	19.0677	12	0
642	88	1	2	0	0		0	12	12	12	12	16	46	21	41	21	29	22	6.2	4.71	78	1.12903	4	3	0	37	11	11	36	22	72.1	20	13	27.2	15	42.2	1	0	1	0	0	141	58	96	135.7	53.7	29.1618	11.2	1
643	67	1	4	1	1		0	35	35	35	35	24	31	22	30	19	24	16	1.65	1.14	80	4.84848	1	1	0	42	7	5	46	39	39	41.3	7	2	15	17	0	1	1	1	0	95	75	80	160	47.8	18.6719	16.8	0
644	70	0	1	0	0		0	871	871	871	871	7	30	10	34	13	20	12	6.05	3.24	66	1.32231	4	1	1	59	12	12	66	56	15.6	17.4	12	17.1	3	20.1	1	0	1	1	0	85	50	69	173	73.2	24.4579	15	0
645	25	0	2	0	0		0	127	127	127	127	8	38	10	34	16	22	19	4.15	2.52	70	0.722892	3	1	0	44	8	8	78	67	22.7	15.6	22	20.8	3	23.8	0	0	1	1	0	101	81	100	165	64.8	23.8017	14.5	0
646	66	0	1	0	0		0	13	13	13	13	4	41	6	36	16	23	20	6.51	3.64	85	0.460829	3	2	0	53	14	14	58	44	43.3	30.6	20.7	33.3	3	36.3	0	0	0	1	0	82	46	83	167	68	24.3824	12.3	1
647	78	0	1	0	0		0	860	860	860	860	3	26	5	26	9	16	11	4.37	2.88	71	1.14416	2	1	0	44	8	10	85	75	24.2	12.1	16	22.5	3	25.5	0	0	0	0	0	118	79	77	162	50.9	19.3949	13	0
648	64	1	1	0	0		0	858	858	858	858	7	33	11	31	13	18	11	4.77	3.27	51	1.46751	4	3	1	49	12	12	50	32	56.8	21.1	25	28.1	3	31.1	1	0	0	0	0	170	120	90	149.8	52.8	23.5294	13.8	0
649	77	1	1	0	0		0	854	854	854	854	4	51	9	46	19	30	15	4.2	3.34	54	3.57143	3	3	0	52	13	12	48	32	55.5	21	15	46	15	61	1	0	1	1	0	127	60	66	153	55.7	23.7943	13.7	0
650	68	0	1	0	0		0	214	214	214	214	6	36	7	39	22	26	16	4.3	2.8	127	2.32558	4	1	1	41	9	9	49	34	30.6	12.6	15.3	23	3	26	1	0	1	1	0	170	110	144	156.5	56.5	23.0685	11	1
651	64	0	2	0	0		0	844	844	844	844	10	34	10	38	15	22	15	4.65	2.94	57	1.50538	4	1	1	53	9	8	61	49	22.2	15	11.5	26.9	3	29.9	0	1	1	1	0	102	89	109	168	68	24.093	16.2	0
652	75	1	2	0	0		0	838	838	838	838	15	36	6	34	19	26	19	4.37	2.96	71	1.60183	4	3	1	50	10	10	35	21	73.4	18.5	18	38.8	15	53.8	0	0	0	0	0	120	78	77	151	54.2	23.7709	12.4	0
653	77	1	1	0	0		0	826	826	826	826	7	35	12	33	13	20	7	4.82	3.11	53	2.6971	4	3	0	41	9	10	43	25	65.2	18.3		32.5	3	35.5	1	0	1	0	0	137	84	59	153	54.8	23.4098	12.8	0
654	64	1	3	0	0		0	3	3	3	3	6	33	8	37	16	25	23	2.73	2.25	58	0.732601	1	1	0	37	13	12	47	40	31.9	24.8	16.4	36.1	3	39.1	0	1	1	0	0	122	79	127	150	36	16	10.8	1
655	31	0	1	0	0		0	823	823	823	823	6	28	9	25	11	16	11	5.45	3.39	62	0.917431	4	3	0	28	8	11	56	45	54.2	16	5.9	10.6	3	13.6	0	0	0	1	0	100	74	134	177.3	55.1	17.5281	18.4	0
656	81	1	2	0	0		0	819	819	819	819	9	29	8	33	18	24	15	3.79	2.53	70	2.37467	2	3	1	53	12	10	45	25	76	19	17	40.1	3	43.1	1	0	1	0	0	99	77	80	152	45	19.4771	10.6	1
657	67	0	4	1	1	1	0	109	109	109	109	13	51	13	50	28	36	25	3.13	1.87	79	3.51438	4	1	0	47	8	8	67	55	28	23.4	15	38.1	3	41.1	0	0	0	1	0	91	56	82	162.5	60.8	23.0249	12.7	1
658	79	0	4	0	0		0	121	121	121	121	14	63	14	73	40	54	26	3.55	2.18	97	7.88732	2	3	1	67	11	10	60	33	73.5	26	22.2	81	15	96	0	1	1	1	0	117	72	51	161	62.4	24.0731	12.9	1
659	75	1	2	0	0		0	810	810	810	810	21	36	12	31	15	21	16	3.47	2.59	52	1.44092	2	3	1	69	15	15	57	37	57.2			41.8	3	44.8	1	0	1	1	0	138	36	85	145.5	46.7	22.0593	7	1
660	69	0	4	0	0		0	808	808	808	808	11	31	10	30	17	22	19	3	1.69	54	1	2	2	0	51	9	8	66	53	42	29.1	10.1	18	3	21	1	0	1	1	0	122	55	50	168	68.2	24.1638	16.3	0
661	41	0	1	0	0		0	805	805	805	805	7	46	10	32	14	21	15	8.97	4.73	76	0.668896	2	3	0	42	9	9	59	33	74.4	9.9		20.1	3	23.1	0	0	0	0	0	160	87	96	176.7	73.6	23.5724	14.1	0
662	41	1	1	0	0		0	217	217	217	217	6	22	8	21	9	14	9	6.25	3.57	63	0.8	4	1	0	30	9	8	54	41	37.7	12.7		15	3	18	0	0	0	1	0	115	72	65	158.7	73.5	29.1832	12.4	0
663	62	0	3	0	0		0	798	798	798	798	3	26	5	25	8	15	9	3.75	2.16	60	1.6	2	3	1	62	11	11	65	42	56.7	14.7	15	29.8	3	32.8	1	1	0	0	0	105	76	64	167	65	23.3067	15.4	0
664	78	0	4	0	0		0	798	798	798	798	11	41	10	50	27	35	26	3.8	2.31	98	2.36842	4	1	1	41	11	9	53	44	30.1	25.5	10	42.1	3	45.1	0	0	0	0	0	121	78	135	160	64.2	25.0781	13.9	0
665	90	0	1	0	0		0	359	359	359	359	3	32	0	34	12	20	10	5.4	3.65	73	1.85185	2	3	0	40	11	14	50	30	71.9	27.5		16.8	3	19.8	1	0	0	0	0	116	46	75	154	51.6	21.7575	11.5	1
666	82	0	1	0	0		0	1	1	1	1	5	23	6	27	14	19	9	4.1	2.82	80	2.43902	4	1	1	43	8	8	65	54	20.4	13.8	11	18.2	3	21.2	0	1	0	1	0	98	52	74	150.5	47.6	21.0152	13.5	0
667	66	1	1	0	0		0	784	784	784	784	6	29	6	30	12	20	13	5.3	3.35	100	1.32075	2	3	0	62	11	9	52	35	61	9.7		38.6	3	41.6	0	0	1	0	0	125	81	88	160	56.5	22.0703	13.9	0
668	74	1	2	0	0		0	782	782	782	782	10	40	11	38	11	20	14	4	2.75	40	1.5	4	1	0	41	9	8	65	58	22.8	17.8	25.4	18.9	8	26.9	0	0	0	0	0	178	104	130	153	50.1	21.402	13.3	0
669	84	0	1	0	0		0	349	349	349	349	4	26	6	25	8	14	6	6	3.38	62	1.33333	1	1	0	43	6	7	72	65	26.9	30.4	15	43.8	15	58.8	0	1	0	0	0	135	89	109	165	60	22.0386	10.9	1
670	48	1	3	0	0		0	2	2	2	2	5	28	6	25	12	17	13	3.43	2.45	98	1.16618	4	1	1	46	7	10	56	47	24.1	20.5	14	28.5	3	31.5	1	0	1	0	0	103	77	120	155.8	47	19.3626	13	0
671	79	1	1	1	0		1	35	780	35	780	5	36	7	36	8	20	10	4.57	3.25	59	2.18818	4	3	1	55	8	9	39	26	57.4	21.2	12.7	28.2	3	31.2	1	1	1	0	0	130	57	68	146	54.6	25.6146	9.2	1
672	62	0	1	0	0		0	101	101	101	101	5	34	5	32	13	20	13	6.9	3.59	86	1.01449	2	3	0	60	10	11	64	40	51.8	21.2		27.4	3	30.4	0	0	0	1	0	127	93	103	174	77.5	25.5978	17.3	0
673	70	0	3	0	0		0	593	593	593	593	7	35	8	32	13	21	14	3.9	2.21	73	1.79487	2	3	1	73	14	12	57	38	64.7	14.6	13	70.9	15	85.9	1	0	0	0	0	125	87	84	170.8	72.4	24.8178	11.6	1
674	80	0	2	1	1	2	0	16	16	16	16	11	54	12	56	27	36	21	5.45	2.99	66	2.75229	4	3	1	58	9	10	57	31	77	17.4	14.5	49.6	3	52.6	0	0	0	0	0	191	113	90	161.5	79.2	30.3655	13.1	0
675	79	1	3	0	0		0	8	8	8	8	4	25	3	24	13	17	9	3.15	2.22	98	2.53968	3	3	1	51	10	10	43	26	57.5	10.3		27.1	3	30.1	0	0	0	0	0	186	112	124	155	50.4	20.9781	12.4	0
676	74	0	2	0	0		0	81	81	81	81	8	41	8	40	17	27	13	5.17	3.38	71	2.70793	2	1	0	57	10	10	63	56	35.2	18.3	14.7	53.8	3	56.8	1	1	1	1	0	122	61	101	157	57.7	23.4087	8.8	1
677	74	1	3	1	1	1	0	357	357	357	357	7	61	7	58	20	33	22	2.85	2.38	77	3.85965	4	3	1	46	10	11	31	19	73	15.7		75.8	15	90.8	1	1	0	0	0	127	65	40	145	35	16.6468	12.9	0
678	66	0	4	1	0		1	54	749	54	749	8	34	6	36	22	29	19	4.74	2.21	99	2.1097	4	2	1	65	10	10	52	41	49.8	25.7		33.9	3	36.9	1	1	0	0	0	152	88	111	180	98	30.2469	14.3	0
679	79	0	3	0	0		0	749	749	749	749	5	27	9	31	11	17	11	3.8	2.33	47	1.57895	2	2	0	53	16	15	56	45	40	12.7	14	19.9	3	22.9	1	1	0	0	0	244	119	120	166	60.2	21.8464	13.7	0
680	33	0	1	0	0		0	746	746	746	746	3	41	4	51	24	38	20	4.97	3.1	85	3.62173	3	1	0	55	7	8	64	53	16.4		14.9	24.5	3	27.5	0	0	0	1	0	141	96	103	164.5	102.4	37.8415	16.6	0
681	65	0	2	1	0		1	406	742	406	742	8	34	5	33	17	24	17	5.3	2.86	82	1.32075	4	1	1	68	9	9	73	67	18	20	15	32.7	3	35.7	0	0	0	1	0	112	70	65	176	73	23.5666	14.4	0
682	84	1	2	0	0		0	3	3	3	3	8	32	5	34	18	24	15	4.1	3.1	101	2.19512	4	1	1	45	9	10	44	34	29.4	23.8	13.6	29.2	3	32.2	1	0	0	0	0	117	70	69	147.2	43.3	19.9835	13.1	0
683	66	1	2	0	0		0	734	734	734	734	9	42	11	40	19	28	19	6.7	4.84	68	1.34328	2	1	0	47	9	9	66	54	36	27	23.6	40.2	3	43.2	0	0	1	0	0	130	86	68	152	46	19.91	11.1	1
684	67	0	1	0	0		0	733	733	733	733	7	38	9	66	18	34	16	5.07	2.79	75	3.5503	2	3	1	62	10	12	58	36	68.5	17.1	18.5	94	8	102	0	0	1	0	0	122	68	57	168	72	25.5102	14.2	0
685	78	0	3	1	0		1	648	718	648	718	7	26	10	26	7	14	7	3.3	2.34	59	2.12121	1	1	1	46	9	5	56	47	31.6	16.7	15	23.4	8	31.4	1	0	1	1	0	110	65	66	148	52.8	24.1052	12.2	1
686	82	0	2	0	0		0	658	658	658	658	11	39	11	39	16	25	15	5.67	3.59	60	1.76367	1	2	0	44	14	10	49	38	46	13.2		59	15	74	0	1	0	0	0	192	90	72	157	65.1	26.4108	8.9	1
687	62	0	1	0	0		0	39	39	39	39	5	25	5	25	9	15	10	4.6	2.97	56	1.08696	4	1	0	40	10	11	63	55	21.3	11.9		28.7	3	31.7	1	0	0	0	0	118	54	76	160	54	21.0937	15.9	0
688	48	0	2	0	0		0	714	714	714	714	8	52	13	52	22	34	11	7.76	4.63	80	2.96392	4	1	0	51	16	14	47	40	33.7	15.7	12	33.9	3	36.9	1	0	0	0	0	213	154	125	160	64	25	11.8	1
689	71	0	1	0	0		0	687	687	687	687	6	29	7	20	9	13	7	6.37	3.71	67	0.941915	4	2	0	39	11	11	60	47	42.1	13.7	22.8	22.9	3	25.9	1	0	0	1	0	138	75	74	171	61.1	20.8953	13.4	0
690	70	0	1	1	0		1	329	713	329	713	6	36	10	34	15	22	20	4.53	2.75	83	0.441501	1	1	0	56	9	9	71	62	25.9	22.5	17.1	25.7	3	28.7	1	1	0	1	0	121	73	100	164.9	64.7	23.7938	10.6	1
691	71	0	2	0	0		0	171	171	171	171	23	52	20	54	27	37	25	5.95	2.95	70	2.01681	4	3	1	84	13	13	60	40	60.6	13.5	14	36.5	15	51.5	1	0	0	1	0	124	70	70	171.5	88.7	30.1575	7.3	1
692	56	0	4	0	0		0	706	706	706	706	18	50	17	51	33	41	30	4.03	1.93	119	2.72953	4	1	1	64	8	9	75	66	10.7	23.3	11.9	40.8	15	55.8	1	1	1	1	0	106	88	100	173	98.1	32.7776	13.5	0
693	83	1	4	0	0		0	539	539	539	539	13	31	11	30	23	24	16	3.45	2.35	103	2.31884	4	2	1	40	10	9	44	32	47	13.1		28.4	15	43.4	0	0	0	0	0	132	97	160	154.6	57	23.8482	11.9	1
694	81	0	4	1	1	2	1	64	306	64	306	8	39	8	35	17	23	16	3.63	2.19	55	1.92837	3	1	1	45	9	6	70	63	27.3	43.9	18.1	50.2	3	53.2	0	1	0	0	1	104	76	78	171	58.9	20.1429	15.7	0
695	78	0	1	0	0		0	708	708	708	708	7	27	8	20	10	14	9	4.4	2.82	65	1.13636	1	1	0	38	13	11	49	37	25	15.2		20.1	3	23.1	1	1	1	0	0	115	70	90	161	54.1	20.8711	11.6	1
696	71	1	2	0	0		0	540	540	540	540	8	23	10	25	8	16	10	5.45	3.98	68	1.10092	4	1	0	45	9	7	60	54	36.5	12.6	22.3	15.5	3	18.5	0	0	0	0	0	106	71	61	154.4	43.1	18.0793	13.8	0
697	57	0	2	0	0		0	700	700	700	700	9	31	10	34	17	23	20	4.15	2.57	62	0.722892	4	1	0	47	8	9	74	69	20.8	18.2	17	32	3	35	0	0	0	0	0	101	66	71	166.3	56.6	20.466	12.4	1
698	43	0	1	0	0		0	699	699	699	699	6	26	7	23	11	16	8	7.2	4.14	68	1.11111	4	1	0	50	11	12	57	47	24.6	20	13.8	30.5	15	45.5	1	1	0	1	0	141	84	96	164.7	84.4	31.114	15	0
699	76	0	1	1	0		1	118	169	118	169	5	31	8	35	20	25	15	4.3	2.6	64	2.32558	4	1	1	38	7	8	49	40	38.6	10.7	19.9	28.7	3	31.7	1	0	0	0	1	138	94	71	172	56.8	19.1996	15	0
700	65	0	2	0	0		0	62	62	62	62	8	36	11	39	11	23	19	4.5	2.91	58	0.888889	2	3	0	43	12	12	51	31	69.9	34.4		33.2	3	36.2	0	0	0	0	0	121	79	72	157.5	55.4	22.3331	15.1	0
701	74	0	2	1	0		1	40	689	40	689	8	34	9	30	14	20	18	6.63	3.77	81	0.301659	1	1	0	41	10	10	72	65	23.6	19.7	19.2	18	3	21	1	0	0	0	0	113	82	100	170.4	56.2	19.3552	12.7	1
702	74	1	2	0	0		0	179	179	179	179	16	48	26	46	21	32	23	4.15	2.64	88	2.16867	4	3	0	51	10	11	33	21	68	14.8		21.6	15	36.6	1	1	0	0	0	102	63	86	144.5	69.4	33.2371	10.7	1
703	60	1	2	0	0		0	426	426	426	426	10	48	11	45	22	32	28	5.43	3.27	72	0.736648	2	3	0	57	10	7	48	30	65.6	65.1		44.6	3	47.6	0	0	1	0	0	99	56	66	158.4	65.8	26.225	12.9	0
704	57	0	3	0	0		0	669	669	669	669	6	36	9	37	15	24	14	2.67	2.16	55	3.74532	3	1	0	33	13	13	48	42	19.9	15.8	9.5	19.2	3	22.2	0	1	1	1	0	84	63	86	156.5	40.5	16.5358	16.7	0
705	70	0	2	0	0		0	669	669	669	669	8	29	8	30	12	20	11	4.7	2.7	57	1.91489	4	1	0	45	9	9	67	56	22.8	14.1	15.4	22.9			1	1	1	0	0	104	62	71	163	68.4	25.7443	14.8	0
706	75	0	2	0	0		0	668	668	668	668	11	41	11	43	20	30	24	4.65	2.84	88	1.29032	4	1	1	44	11	11	53	40	38.8	18.3	16.8	28.9	15	43.9	0	1	0	0	0	125	85	92	159	62.2	24.6035	12.8	1
707	74	0	3	1	0		1	484	665	484	665	6	24	6	25	12	17	10	4.85	2.48	62	1.4433	4	1	1	66	11	11	77	62	29.8	16.5	19.5	29.9	3	32.9	1	1	0	1	0	122	61	67	176.5	78.5	25.1988	15.4	0
708	82	1	2	0	0		0	663	663	663	663	13	36	14	36	9	14	13	4.8	2.92	60	0.208333	4	3	0	41	12	11	43	25	57.5	8.4		28.7	3	31.7	1	0	0	0	0	133	81	62	150.6	67.9	29.9378	12.6	0
709	55	0	1	0	0		0	662	662	662	662	6	29	7	28	10	18	11	6.15	3.66	101	1.13821	4	1	1	37	10	11	62	56	20.5	7.1		23.6	3	26.6	0	1	0	1	0	115	85	129	174	72.4	23.9133	14.4	0
710	67	1	1	0	0		0	657	657	657	657	6	30	9	27	11	18	6	6.05	3.61	61	1.98347	4	1	0	48	10	10	58	46	39	14.1	18.9	12.2	3	15.2	0	0	1	0	0	110	59	68	148.2	74.2	33.7837	13.5	0
711	60	0	1	0	0		0	656	656	656	656	5	48	12	47	19	29	20	4.45	2.73	61	2.02247	4	3	0	57	13	11	41	25	67.7	20.5	18.5	69.9	3	72.9	0	0	1	1	0	146	92	64	161	60.5	23.3401	16.2	0
712	86	1	3	1	0		1	42	650	42	650	1	20	4	18	8	12	10	2.97	1.78	71	0.673401	2	1	0	45	13	14	47	37	32.1	28.4		14.9	3	17.9	1	0	1	0	0	105	76	73	148.2	40.9	18.622	12.5	0
713	73	1	1	0	0		0	648	648	648	648	3	22	4	23	9	14	7	4.1	2.69	96	1.70732	4	2	1	55	8	8	50	32	46.3	12.8	18.4	34.9	3	37.9	1	0	0	0	0	140	89	80	158	54.3	21.7513	15.8	0
714	59	1	3	0	0		0	275	275	275	275	7	26	8	25	11	16	11	3.4	2.24	52	1.47059	2	3	1	55	8	8	48	29	58.3	34.2		25.4	3	28.4	0	1	0	0	0	99	65	62	150	49.3	21.9111	13.8	0
715	75	0	2	0	0		0	643	643	643	643	12	35	12	35	15	22	13	5.05	3.09	73	1.78218	4	3	1	54	10	11	63	45	54	8.2		26.4	3	29.4	1	1	0	0	0	105	65	81	155	64.7	26.9303	10.3	1
716	83	1	2	0	0		0	6	6	6	6	8	21	12	27	14	20	11	3.75	2.62	63	2.4	4	1	0	52	10	9	64	53	32.9	27.9	23	17.5	3	20.5	1	1	0	0	0	194	116	137	146	57.6	27.022	12.3	0
717	68	0	4	0	0		0	641	641	641	641	12	41	12	39	20	28	24	4.45	2.28	93	0.898876	4	1	1	46	7	7	64	54	25.4	17.9	13.4	30.3	15	45.3	0	1	1	1	0	115	65	142	178.5	80	25.1081	15	0
718	70	0	4	0	0		0	636	636	636	636	20	46	18	43	21	31	23	3.2	2.09	60	2.5	2	2	1	40	12	9	52	37	45			17.3	15	32.3	1	0	1	1	0	90	61	141	161	61.7	23.8031	10.4	1
719	77	0	2	0	0		0	635	635	635	635	11	35	13	29	14	20	16	5.77	3.28	49	0.693241	4	3	0	45	9	11	53	33	57.2	16.7		33.9	3	36.9	1	0	1	1	0	128	54	77	172	65.4	22.1065	8.3	1
720	54	0	4	1	0		1	569	629	569	629	8	31	10	30	14	20	15	3.55	2.17	54	1.40845	4	1	0	57	6	11	73	66	28.9	12.1	17	9.9	3	12.9	0	0	1	1	0	90	60	67	162	60.4	23.0148	14.1	0
721	41	0	2	0	0		0	623	623	623	623	8	39	8	34	16	24	12	5.2	3.33	80	2.30769	3	1	0	46	9	10	72	64	15.7	31.4	16	57.7	15	72.7	0	0	0	1	0	88	56	68	165	52.9	19.4307	13.5	0
722	83	1	3	0	0		0	1	1	1	1	4	23	8	21	8	14	11	2.85	2.31	73	1.05263	2	3	1	64	8	10	54	33	68.6	41.8	11.9	65.5	3	68.5	1	1	1	1	0	104	62	75	133	45.1	25.4961	11.7	1
723	65	1	2	1	0		1	302	599	302	599	8	42	11	38	21	29	21	5.4	4.45	110	1.48148	2	3	1	58	9	8	52	33	66	31.6	21.4	34.1	3	37.1	1	0	0	0	0	118	68	81	149.5	40.4	18.0759	10	1
724	77	0	4	1	1		1	77	107	77	107	15	53	20	55	27	38	26	3.7	2.4	55	3.24324	1	1	0	51	10	7	61	51	28.8	17.8	16.3	38.1	15	53.1	1	0	0	1	0	146	86	72	155	54.5	22.6847	11.2	1
725	86	0	2	0	0		0	595	595	595	595	10	27	9	23	10	15	14	5.55	3.15	80	0.18018	4	3	1	62	11	12	43	25	72.4	12.7		39.2	3	42.2	1	1	0	0	0	146	75	92	172.5	71	23.8605	8.3	1
726	80	0	2	0	0		0	592	592	592	592	17	53	19	55	27	37	28	4.8	2.62	89	1.875	4	1	1	51	9	9	65	53	27.5	21.9	11.7	34.4	3	37.4	1	1	1	0	0	134	81	105	165.7	78.2	28.4814	15.9	0
727	72	0	1	0	0		0	588	588	588	588	5	37	8	36	20	27	17	3.25	2.88	74	3.07692	1	1	0	61	8	10	90	85	10.8	27.8	23.6	13.8	3	16.8	1	1	1	1	0	102	48	60	167	75.1	26.9282	13.5	0
728	89	1	3	0	0		0	2	2	2	2	3	28	4	28	12	17	9	3.37	2.24	62	2.37389	4	1	1	48	9	10	54	46	28.5	23.5		21.3	3	24.3	1	0	0	0	0	142	99	92	152	56.8	24.5845	12.5	0
729	82	0	1	0	0		0	588	588	588	588	2	26	6	28	14	18	9	4.25	2.61	48	2.11765	1	1	0	51	10	7	71	64	20.7	22.1	21	41.2	3	44.2	0	0	1	1	0	99	62	66	171	56.8	19.4248	14.9	0
730	36	1	2	0	0		0	310	310	310	310	12	45	18	42	20	30	27	5.8	3.09	85	0.517241	4	1	0	56	9	9	63	54	19.8	18.7	14	33.2	15	48.2	0	1	0	1	0	158	119	118	150	104.6	46.4889	14.2	0
731	80	0	2	0	0		0	585	585	585	585	8	37	10	27	14	20	17	4.77	2.58	67	0.628931	4	3	1	51	9	9	51	30	58.6	15.2	18.6	36.2	3	39.2	1	0	0	0	0	126	68	72	174.5	69.4	22.7913	13.2	0
732	73	0	1	0	0		0	233	233	233	233	3	19	3	19	7	12	5	4.55	3.13	82	1.53846	4	1	0	46	7	8	71	62	20.3	11.2		12.6	3	15.6	1	1	1	1	0	102	66	92	153.6	50.9	21.5742	12.8	1
733	78	1	1	1	0		1	306	467	306	467	5	43	5	33	15	23	6	3.85	2.62	70	4.41558	4	3	0	31	11	10	37	23	69	12.7	22	87.2	3	90.2	1	0	1	0	0	130	87	82	151.1	44.1	19.3157	14	0
734	69	0	1	0	0		0	581	581	581	581	6	30	6	35	19	25	14	4.6	2.61	94	2.3913	2	2	1	55	11	11	61	46	46.1	16.6	13	15.1	3	18.1	1	1	0	0	0	131	82	113	173	71.3	23.823	14.7	0
735	82	0	3	1	0		1	111	577	111	577	6	26	6	27	12	18	10	3.73	2.29	80	2.14477	3	3	1	57	12	11	45	28	68	18.8	22.7	45.9	15	60.9	1	0	0	0	0	134	63	70	170.5	62.1	21.362	12.6	1
736	56	0	3	0	0		0	574	574	574	574	4	22	7	26	11	18	13	4.98	2.47	88	1.00402	4	1	1	53	9	10	72	67	24.6	16.8	14.4	24.2	3	27.2	0	0	1	1	0	113	77	78	179	83	25.9043	15.3	0
737	60	1	1	0	0		0	571	571	571	571	5	34	8	32	12	19	12	5.5	3.43	57	1.27273	2	3	0	50	9	9	61	37	65.6	20	25	31	3	34	1	0	1	0	0	150	82	63	164	59.8	22.2338	13.2	0
738	45	0	2	0	0		0	564	564	564	564	12	48	17	53	26	38	23	5.95	3.6	78	2.52101	3	1	0	47	14	14	60	49	23	13.2	21.8	27.1	15	42.1	1	0	0	1	0	219	63	127	169	57.1	19.9923	14	0
739	54	0	4	0	0		0	557	557	557	557	9	30	13	29	20	24	15	4.4	2.39	56	2.04545	4	1	1	62	10	10	64	52	33.7	14.4	16	21	15	36	1	1	0	1	0	109	83	142	174	91.5	30.222	13.9	0
740	81	0	3	0	0		0	556	556	556	556	5	35	4	37	16	24	18	3.45	2.07	81	1.73913	2	2	1	54	10	11	50	37	49.9	20.6		34.1	3	37.1	1	1	1	0	0	129	96	101	171	60.1	20.5533	12	1
741	74	0	3	0	0		0	553	553	553	553	6	38	6	39	15	22	16	3.6	2.35	40	1.66667	4	1	0	48	8	10	60	51	26.5	19.6		49.4	3	52.4	1	1	1	0	0	148	81	75	160.1	53.2	20.7553	11.3	1
742	69	0	1	0	0		0	553	553	553	553	6	63	9	62	21	36	9	7	4.51	88	3.85714	1	1	0	49	11	11	55	48	23.3	15.2		79.2	8	87.2	1	1	1	1	0	135	73	83	164	52.3	19.4453	13.7	0
743	60	0	3	0	0		0	550	550	550	550	4	26	8	20	11	15	8	3.35	2.12	73	2.08955	4	1	1	45	9	8	62	59	16.5	17.5	9	31.1	15	46.1	0	0	0	1	0	107	84	170	171.5	57.1	19.4137	12.5	1
744	83	1	2	0	0		0	33	33	33	33	9	30	9	26	12	18	11	5.6	3.64	89	1.25	1	2	0	51	14	8	57	47	47.4	7.8	25	20.8	3	23.8	1	1	1	0	0	151	74	90	144	56.7	27.3438	11.3	1
745	65	0	2	0	0		0	542	542	542	542	8	31	8	30	15	21	15	7.28	3.96	82	0.824176	4	1	1	53	11	10	60	42	27.7	14.6		26.1	3	29.1	1	0	0	1	0	160	104	102	170	83	28.7197	13.5	0
746	56	0	3	0	0		0	16	16	16	16	4	23	6	20	10	15	7	5.35	2.47	53	1.49533	4	1	0	53	8	10	64	52	33.8	13.8		6.4	3	9.4	1	1	1	1	0	116	80	71	168	111.5	39.5054	20.8	0
747	44	0	2	0	0		0	536	536	536	536	15	54	16	53	29	35	29	5.1	2.71	87	1.17647	4	1	0	56	8	11	66	60	24.8	13.6	11	54.8	15	69.8	1	0	1	1	0	158	115	110	172.4	77.1	25.9406	16.8	0
748	53	1	2	0	0		0	504	504	504	504	8	30	10	26	17	22	14	5.35	2.97	58	1.49533	4	2	0	49	13	13	64	47	49			18.5	3	21.5	0	0	0	0	0	97	41	63	155.5	79.9	33.0435	10.7	1
749	76	1	2	0	0		0	525	525	525	525	8	35	11	29	14	20	10	6.27	4.47	57	1.5949	4	3	0	46	11	12	53	33	64.4	19.6	23	35.9	3	38.9	1	0	1	1	0	155	84	63	138.3	54.8	28.6508	8.5	1
750	66	1	4	0	0		0	524	524	524	524	13	52	12	49	17	30	22	3.85	2.41	60	2.07792	1	1	1	36	9	10	41	34	37	33.2		29.8	15	44.8	1	1	1	1	0	122	81	103	154	50	21.0828	10.3	1
751	80	1	3	0	0		0	522	522	522	522	5	34	7	39	18	27	14	3.08	2.17	76	4.22078	4	1	1	62	9	10	49	45	20.5	21.4	14	41.5	3	44.5	1	1	1	1	0	112	90	114	151	51	22.3674	13	0
752	70	0	1	0	0		0	521	521	521	521	3	69	8	76	36	53	34	4.35	3	116	4.36782	2	3	0	33	15	14	47	33	55.1	16.4			3		1	0	0	0	1	77	58	102	161	42.4	16.3574	12.5	1
753	79	0	1	0	0		0	515	515	515	515	7	33	2	29	14	19	10	4.25	2.61	91	2.11765	4	1	1	53	8	8	64	57	19	20.4		28.5	3	31.5	1	1	1	0	0	123	70	71	170	61.1	21.1419	14.7	0
754	64	0	3	0	0		0	515	515	515	515	5	35	7	33	12	19	10	3.4	2.21	62	2.64706	4	1	0	54	8	9	65	61	15.5	27.4	11	33.2	3	36.2	0	1	1	1	0	133	104	108	167	58.1	20.8326	15.6	0
755	64	0	4	0	0		0	503	503	503	503	17	48	15	48	28	30	24	3.1	1.86	66	1.93548	4	1	1	48	8	8	64	58	25.7	19.6		25.4	15	40.4	1	1	1	1	0	91	69	62	164	68.9	25.6172	18.9	0
756	43	1	2	0	0		0	501	501	501	501	9	10	5	31	13	22	18	6.05	3.19	80	0.661157	4	1	0	56	8	8	59	53	32.9	15.7	22	28	3	31	0	0	0	0	0	102	54	101	165	81.4	29.899	13.2	0
757	61	0	1	0	0		0	494	494	494	494	5	31	8	30	10	19	10	7.1	4.35	72	1.26761	4	1	0	36	11	11	55	46	30.9	13.3		21.2	3	24.2	1	0	0	0	0	154	92	81	165	57.8	21.2305	14.4	0
758	45	1	2	0	0		0	483	483	483	483	10	52	14	52	23	34	27	5.35	3.41	54	1.30841	2	3	0	50	9	10	51	32	67			35.5	3	38.5	0	0	1	0	0	101	55	67	158.9	55.8	22.0997	10.7	1
759	83	1	1	0	0		0	107	107	107	107	5	28	7	28	11	17	9	4.53	3.29	66	1.766	2	2	0	48	12	11	52	32	45	15.1	23	29.7	3	32.7	0	0	0	0	0	134	74	79	146.7	48.6	22.5827	13	0
760	65	0	4	0	0		0	473	473	473	473	10	40	14	42	19	28	20	3.35	2.24	67	2.38806	4	1	1	31	7	8	68	58	30	15.4		26.6	3	29.6	0	0	0	1	0	109	63	97	168	52	18.424	15.7	0
761	47	0	2	0	0		0	462	462	462	462	17	50	18	52	23	35	25	9.87	4.81	63	1.01317	4	2	0	56	15	17	48	34	42.3	33.4	17	41.5	15	56.5	1	1	1	0	0	198	99	95	163	110.8	41.7027	9.8	1
762	55	0	2	0	0		0	462	462	462	462	13	30	11	33	25	29	22	6.93	3.56	74	1.0101	4	1	0	56	10	12	73	63	24.2	25.7		36.9	3	39.9	1	0	1	1	0	180	110	117	167	90.2	32.3425	14.4	0
763	64	0	4	0	0		0	447	447	447	447	12	46	16	46	26	34	22	3.85	1.96	62	3.11688	4	1	1	85	10	9	76	61	19.7	26	12	36.2	15	51.2	1	1	0	0	0	133	93	72	173.5	85.2	28.3035	13.1	0
764	25	0	2	0	0		0	15	15	15	15	11	56	18	50	27	36	22	5.5	2.76	91	2.54545	4	1	0	56	10	10	71	62	26		9	32.6	15	47.6	0	1	0	1	0	157	120	139	172	109.1	36.878	17.4	0
765	73	1	4	0	0		0	427	427	427	427	11	33	10	36	19	27	20	3.95	2.43	51	1.77215	2	3	1	57	10	8	64	43	65.4	19.1		32.1	3	35.1	0	1	1	0	0	135	91	145	160	64	25	13.5	0
766	75	1	1	0	0		0	64	64	64	64	7	80	13	80	24	46	24	3.57	2.7	77	6.16246	2	2	0	42	7	7	55	42	48.8	79.4	15	76	15	91	1	0	1	1	0	129	65	80	148	45.1	20.5898	13.2	0
767	76	1	1	0	0		0	424	424	424	424	5	34	8	34	11	18	12	4.15	3.04	87	1.44578	2	3	0	55	12	12	47	25	74.3	19.6	22	45.3	3	48.3	1	0	1	1	0	121	49	43	149.6	48.5	21.671	12	0
768	67	1	2	1	1	2	0	89	89	89	89	8	43	11	38	19	27	19	7.35	3.9	86	1.08844	2	3	0	53	15	14	50	30	78.1	29.5	22	24.2	3	27.2	1	0	1	0	0	124	88	88	156.1	89.6	36.7707	13.2	0
769	53	0	4	0	0		0	6	6	6	6	10	53	14	54	19	31	24	4.5	2.42	75	1.55556	4	1	0	55	13	13	67	61	14.8	20.5	15	37.2	3	40.2	1	1	0	1	0	157	124	115	157.3	101.3	40.9404	13.8	0
770	39	0	4	1	0		1	15	417	15	417	15	62	19	64	38	49	31	5.41	2.34	97	3.32717	3	1	0	61	10	11	82	71	17	30.7	12	24.6	15	39.6	1	1	1	1	0	112	71	89	174.2	111	36.5786	14.4	0
771	50	1	3	1	1	1	1	85	153	85	153	7	48	9	54	26	38	25	2.96	2.27	65	4.39189	3	3	1	33	12	13	40	27	66.7	63.2	19	61.2	3	64.2	0	0	1	1	0	123	81	66	159.5	35.9	14.1115	11.3	1
772	77	1	1	0	0		0	406	406	406	406	7	28	8	27	10	17	12	3.5	2.65	51	1.42857	4	3	1	43	9	8	43	30	60	9.9	14	30	15	45	0	0	0	0	0	140	96	84	153	42	17.9418	9.6	1
773	69	1	4	0	0		0	406	406	406	406	12	44	15	47	25	35	28	3.25	2.2	68	2.15385	3	1	0	43	6	6	78	71	23.5	23.6	18	43.7	3	46.7	0	0	0	0	0	100	69	82	148.4	54.8	24.8836	12.7	0
774	41	0	4	0	0		0	405	405	405	405	12	51	12	51	28	38	29	3.65	1.96	94	2.46575	4	1	0	40	13	12	66	59	23	14.7		8	3	11	1	0	1	1	0	207	139	118	167	80.6	28.9003	14.2	0
775	32	0	2	0	0		0	405	405	405	405	11	45	17	43	19	29	21	6.4	2.97	85	1.25	4	1	0	48	9	11	68	63	9.7	15.9	18	38.9	15	53.9	1	1	0	1	0	160	110	111	187	88.6	25.3367	14.3	0
776	36	0	2	0	0		0	4	4	4	4	13	44	16	49	20	36	23	6.95	3.17	69	1.8705	4	1	0	64	9	10	64	55	32.5	20.5	21	27.1	15	42.1	1	1	0	1	0	186	139	114	170	127.8	44.2215	13.6	0
777	43	0	1	0	0		0	398	398	398	398	6	51	11	50	21	33	19	5.9	3.35	63	2.37288	4	1	0	47	13	13	79	69	13.7	17.5	16	11.6	3	14.6	1	0	1	0	0	251	159	141	168	68.5	24.2701	14.4	0
778	59	1	1	0	0		0	391	391	391	391	4	30	7	27	10	16	10	6.05	3.89	65	0.991736	4	1	0	43	7	9	67	58	32.7	12.3	23	6.9	3	9.9	0	0	0	0	0	120	66	73	157	56	22.719	12.3	0
779	75	1	1	0	0		0	389	389	389	389	7	44	7	39	21	29	15	3.75	2.6	86	3.73333	2	3	1	49	13	12	39	24	63.5	29	12	53.4	3	56.4	1	0	1	0	0	131	74	96	151	50.6	22.192	13	0
780	79	0	1	0	0		0	33	33	33	33	6	21	6	23	12	16	8	4.25	2.53	82	1.88235	4	3	1	57	9	10	46	25	66.8	12.2		29.5	3	32.5	0	0	0	0	0	127	88	77	163	51.6	19.4211	13.2	0
781	87	1	1	0	0		0	385	385	385	385	3	45	3	40	14	26	16	5.19	3.62	77	1.92678	3	3	0	49	10	10	44	25	76.9	23.6	22	38.2	3	41.2	0	0	0	0	0	114	59	75	143.3	51.2	24.9332	10.7	1
782	83	1	1	0	0		0	378	378	378	378	5	29	5	30	12	18	11	3.4	2.57	51	2.05882	2	3	1	63	13	12	50	30	63	15.9		33.2	3	36.2	1	0	0	1	0	103	56	65	142.6	46.1	22.6705	11.9	1
783	79	0	4	1	0		1	114	376	114	376	8	34	9	39	20	27	22	3.87	2.47	65	1.29199	2	1	0	46	11	10	56	42	38.5	31.7	15	32.5	3	35.5	1	0	0	0	0	141	83	113	159	55.4	21.9137	13.3	0
784	80	1	3	1	0		1	26	371	26	371	3	35	5	36	15	22	12	3.42	2.36	94	2.92398	4	1	0	42	7	9	67	61	25	12.2	11	24	3	27	0	1	1	1	0	87	48	84	146	51	23.9257	11.1	1
785	81	0	2	0	0		0	371	371	371	371	8	43	9	40	13	24	14	5.35	3.36	60	1.86916	4	3	0	53	12	11	50	30	74.6	9	20	37.9	3	40.9	0	1	0	1	0	113	51	60	160	57.4	22.4219	11.4	1
786	76	1	1	0	0		0	279	279	279	279	6	38	9	35	13	21	13	3.55	4.1	76	2.25352	3	3	0	32	10	9	39	23	68.9	34.9	17	41.2	3	44.2	0	0	0	0	0	113	62	90	143	34.5	16.8712	9.8	1
787	44	0	3	0	0		0	368	368	368	368	4	21	4	19	10	14	11	3.87	2.16	116	0.775194	4	1	1	43	9	10	56	50	13.1	9.5	16	25.2	15	40.2	0	0	0	1	0	89	55	57	172	66.7	22.546	16.6	0
[truncated: 23 more columns]
